# Supplementary material for: A new approach to deposit homogeneous samples of asbestos fibres for toxicological tests in vitro
Source: Front Chem. 2023 Feb 14;11:1116463. doi: 10.3389/fchem.2023.1116463 (PMC9971495; doi:10.3389/fchem.2023.1116463)
Supplement: Supplementary file 1 [file Table1.XLSX]

## Sheet: Table S1
Table S1. Full numerical data provided by the image processing analytical routine for drop and microdrop method.
Method	Drop method					Microdrop
Row	Area	Elongation Factor	Orientation	Max Feret Diameter		Row	Area (pixels)	Elongation Factor	Orientation (0-180)	Max Feret Diameter (pixels)
1	27682	3.037	7.333	351.241		1	720	3.393	76.063	57.871			2965
2	4263	9.594	112.718	222.171		2	43	1.86	2.614	8.944
3	93	3.118	131.98	17.029		3	109	2.192	60.447	16.553
4	32	1.813	177.998	7.616		4	82	2.838	98.073	16.763
5	76	1.803	70.076	11.705		5	221	2.309	68.562	23.345
6	13	1.923	166.224	5		6	31	2.194	102.811	8.246
7	4085	1.483	71.025	78.435		7	4906	2.624	140.54	156.847
8	206	1.748	171.215	18.974		8	219	3.831	75.476	31.623
9	29	1.828	168.69	7.28		9	27	2.903	11.264	9.487
10	547	2.879	168.624	40.792		10	106	2.534	165.541	19.235
11	10642	2.998	153.675	208.396		11	2973	3.567	74.962	126.669
12	2196	4.896	96.507	109.772		12	2678	4.931	73.542	127.35
13	61	2.049	24.037	11.18		13	10604	3.896	173.938	264.94
14	39	1.667	45	8.062		14	12359	2.647	107.244	201.804
15	67030	1.871	57.567	453.665		15	4922	2.026	152.585	117.903
16	39	2.051	18.337	8.944		16	550	2.498	170.7	40.792
17	29	3.233	13.604	9.849		17	2734	4.128	112.92	142.172
18	100	1.94	103.165	13.928		18	161	5.422	126.875	30
19	12	2.083	147.933	5		19	116	2.596	99.184	18.788
20	406	4.697	56.226	47.434		20	62	2.355	151.554	12.083
21	10980	3.283	87.287	202.98		21	160	3.061	151.601	22.472
22	98	1.973	154.792	14.866		22	206	4.154	109.897	33.615
23	9	2	0	4.243		23	470	4.152	166.293	53.367
24	48	4.623	113.057	15.652		24	113	2.388	64.486	17
25	6676	5.04	102.348	270.054		25	418	2.261	49.119	32.802
26	548	4.498	68.034	53.488		26	7103	5.106	115.335	227.477
27	3856	3.243	174.677	132.242		27	11	2.273	74.929	5
28	5260	4.857	3.658	212.038		28	903	3.425	156.947	63.977
29	40	3.125	150.256	11.18		29	10	2	90	4.472
30	116	2.345	6.256	16.492		30	226	1.975	43.297	21.633
31	1930	3.71	171.02	101.98		31	42	3.864	131.094	13.038
32	190623	2.723	115.174	891.462		32	1709	4.842	108.991	101.193
33	451	2.149	8.671	31.575		33	18	1.889	0	5.831
34	138	2.281	45.72	17.804		34	184	3.398	128.724	25.807
35	1691	3.094	75.388	73.082		35	30	2.167	94.08	8.062
36	25	1.8	27.948	6.708		36	13	2.231	70.206	5.385
37	64	2.141	173.131	11.705		37	8635	2.882	129.563	211.625
38	16	1.812	150.767	5.385		38	11	2.273	74.929	5
39	1703	2.951	112.199	75.644		39	3250	2.081	144.804	97.293
40	4952	2.246	151.223	127.279		40	601	3.107	100.409	56.321
41	87	2.356	5.404	14.318		41	143	2.158	133.509	18.868
42	291527	3.191	13.696	1314.57		42	196	2.72	65.222	25.495
43	387	2.101	161.769	29.53		43	148	3.928	93.787	24.515
44	4765	2.35	104.145	111.306		44	450	2.726	84.915	39.623
45	11	3.364	92.31	6.083		45	733	3.045	60.403	52
46	26	2.038	173.972	7.28		46	1470	2.125	74.51	61.984
47	56	2.446	165.237	11.705		47	5715	1.898	119.964	130.973
48	719	3.281	167.708	50		48	93	2.808	82.265	17.088
49	77	1.896	17.292	12.083		49	17	2.647	21.779	6.708
50	2689	4.022	99.058	108.853		50	31644	3.111	40.333	438.488
51	53	1.83	156.397	9.849		51	1555	1.986	14.965	69.26
52	70271	1.868	59.007	457.266		52	38	2.974	125.998	10.63
53	53	2.057	172.912	10.44		53	554	4.468	161.157	55.362
54	42	2.762	15.189	10.77		54	74	2.663	103.2	14.866
55	207078	2.46	99.259	872.633		55	4020	4.24	18.106	201.817
56	120	2.008	103.262	15.524		56	522	1.838	31.186	31.828
57	11	2.364	90	5.099		57	6612	2.344	131.747	139.846
58	77	1.688	44.943	11.402		58	89	4.141	164.313	20.248
59	2621	3.09	179.117	99.504		59	10	2	90	4.472
60	730	3.574	67.618	55.082		60	11	2.909	38.232	5.657
61	38	2.105	68.985	8.944		61	15388	1.8	150.249	250.2
62	62	1.71	15.253	10.296		62	1589	2.368	79.954	69.123
63	525	2.07	115.063	39.85		63	754	2.138	83.671	44.011
64	2052	2.409	55.118	73.6		64	118	3.685	136.133	23.431
65	1685	3.996	140.598	89.045		65	842	7.299	107.928	98.082
66	334	2.849	88.165	32.558		66	21	2.476	105.128	7.211
67	30	3.233	172.562	9.849		67	145	2.212	156.935	19.105
68	202	2.986	73.414	25.632		68	1380	3.399	159.652	98.005
69	765	1.908	12.424	38.626		69	13	2.231	52.161	5.385
70	636	3.011	125.305	44.102		70	35	2.543	47.255	9.434
71	310	1.552	33.527	21.932		71	72	2.361	103.085	13.038
72	74	2.862	2.944	15.133		72	21	1.905	101.31	6.325
73	1027	2.151	179.656	53.852		73	236	2.251	2.651	23.77
74	837	2.365	6.522	47.127		74	2849	3.693	134.922	125.1
75	13	1.923	135	5		75	13	1.923	135	5
76	1496	2.789	93.491	67.365		76	47	3.34	154.296	12.53
77	142993	3.775	69.546	1104.63		77	41	2.659	78.563	10.44
78	34	2.118	121.924	8.485		78	6566	3.09	139.009	162.077
79	190	1.774	100.181	18.601		79	12	2.417	99.417	5.385
80	106	2.385	56.349	16.125		80	64	4	38.135	17.205
81	20	2.25	125.21	6.708		81	276	2.292	105.431	26.571
82	208	2.218	88.581	25.495		82	497	4.073	120.843	60.374
83	33	2.212	80.705	8.544		83	214	4.462	111.15	32.311
84	22	2.364	44.417	7.211		84	230	2.308	137.81	24.166
85	64	1.953	176.78	11.18		85	41	3.778	37.941	13.038
86	21	1.619	0	5.831		86	1217	2.174	56.816	56.727
87	12	2.083	55.278	5		87	34	4.048	123.659	13.038
88	460	2.716	160.036	37		88	535	3.026	58.39	44.688
89	60	1.738	62.151	10.296		89	23	3.565	92.397	9.055
90	14	2.286	45	5.657		90	329	3.295	163.101	39.56
91	227	3.113	67.907	27.731		91	1932	3.349	36.074	94.541
92	1714	2.407	175.998	66.483		92	26179	3.423	120.38	404.25
93	20	2	26.012	6.325		93	184	3.203	43.2	32.016
94	262	3.473	60.688	33.287		94	23	2.522	118.155	7.616
95	157	2.517	49.228	20.809		95	16	2.562	48.242	6.403
96	20	2	87.855	6.325		96	19	2.632	45	7.071
97	36	1.806	42.863	8.062		97	882	2.088	131.519	45.188
98	31	1.871	111.473	7.616		98	28	3.441	49.961	10.817
99	59	2.283	13.881	11.705		99	36	1.806	31.556	8.062
100	823	3.566	91.874	61.131		100	43	2.907	11.249	11.18
101	115	2.355	20.944	17.088		101	14503	2.317	79.578	215.372
102	167	3.005	38.913	24.207		102	62	3.698	64.916	15.264
103	625	4.406	116.771	56.365		103	45	3.491	6.518	13.601
104	51	4.077	162.088	14.56		104	1632	1.967	23.783	66.603
105	68	2.015	53.061	11.705		105	266	2.354	126.94	26.173
106	146	1.873	82.226	16.763		106	16	2.813	170.783	6.708
107	55	1.982	3.927	10.44		107	1155	2.511	115.232	60.216
108	541	2.338	169.539	38.833		108	87	2.86	34.971	17.493
109	479	4.922	96.941	50.249		109	2029	2.444	90.409	82.492
110	24	1.875	19.605	6.708		110	25	2.08	93.079	7.211
111	65	2.092	17.43	11.662		111	14	2.857	20.035	6.325
112	272	3.941	138.563	34.67		112	67	3.736	14.718	18.028
113	22	2.045	0	6.708		113	1323	2.322	132.519	58.6
114	213	2.651	109.7	24.042		114	21	3.095	114.116	8.062
115	210	2.306	131.59	25		115	23	2.261	26.135	7.211
116	97	1.907	86.91	13.601		116	190	2.757	161.859	24.739
117	280	1.557	82.976	20.881		117	30	3.206	80.527	10.44
118	167	2.296	35.299	19.698		118	16	2.562	140.47	6.403
119	496	5.951	134.304	61.62		119	13	2.231	73.764	5.385
120	157	2.595	123.865	20.248		120	91	2.475	95.305	17.088
121	91	3.011	152.093	16.643		121	198	4.225	106.841	31.575
122	24	1.875	109.605	6.708		122	386	2.886	78.053	36.674
123	483	3.649	132.05	45		123	13	1.923	135	5
124	354	3.804	155.522	39.395		124	43	2.535	70.039	10.44
125	43	3.023	51.744	11.402		125	87	3.186	130.038	18.028
126	45	1.889	80.531	9.22		126	29	2.345	7.925	8.246
127	45	2	5.432	9.487		127	24	2.846	154.985	8.602
128	11	1.818	135	4.472		128	2538	4.575	15.631	130.633
129	17	1.706	90	5.385		129	17	2.647	77.913	6.708
130	49	2.041	102.454	10		130	16	1.812	108.435	5.385
131	67	1.94	50.619	11.402		131	451	6.177	89.298	57.219
132	216	4.688	149.493	33.121		132	36	1.806	72.971	8.062
133	166	2.036	30.455	18.385		133	397	2.669	107.314	37.855
134	128	1.656	2.148	14.56		134	15299	2.4	87.147	259.307
135	124	1.782	76.554	14.866		135	67	2.733	161.756	14.318
136	791	2.867	118.858	55.57		136	23	2.522	74.315	7.616
137	59	1.983	42.679	10.817		137	20	2.9	164.789	7.616
138	119	2.798	86.082	18.248		138	17	2.353	89.682	6.325
139	204	2.537	79.901	22.804		139	17	2.647	60.294	6.708
140	37	1.838	25.738	8.246		140	1945	2.045	165.534	68.184
141	221	2.838	129.218	25.495		141	461	2.269	107.908	35.355
142	1885	2.701	74.71	71.694		142	72	2.069	157.615	12.207
143	15	1.933	104.036	5.385		143	1084	2.298	166.829	55.362
144	1169	2.845	64.914	58.694		144	110	2.342	106.465	16.125
145	15	2.267	31.853	5.831		145	176	3.874	143.18	26.627
146	356	2.299	45.483	29.206		146	152	3.799	73.696	25.71
147	4208	2.337	65.801	114.337		147	698	3.05	168.782	49.244
148	179	1.57	6.611	16.763		148	18	5.611	90	10.05
149	34	2.147	83.841	8.544		149	25	1.8	126.354	6.708
150	230	1.883	128.703	20.809		150	10	2	90	4.472
151	253	1.569	153.36	19.925		151	73	1.973	99.853	12.083
152	24	2.167	139.766	7.211		152	33	1.806	3.069	8.062
153	161	2.611	100.818	20.881		153	19	3.05	33.69	7.81
154	51	2.078	144.132	10.296		154	36	2.778	59.973	10
155	2502	2.182	43.666	79.624		155	30	1.767	82.235	7.28
156	99	2.929	131.162	17.029		156	37	2.795	167.344	10.44
157	191	2.037	26.698	19.723		157	23	2.826	152.549	8.062
158	122	1.738	137.209	14.56		158	56	2.232	50.424	11.18
159	1589	1.526	120.228	49.769		159	465	2.173	165.175	35.44
160	12	2.083	34.722	5		160	3671	2.234	154.379	115.745
161	28	1.857	45	7.211		161	24	3	132.488	8.485
162	42371	3.099	173.377	385.269		162	505	2.35	136.576	37.643
163	37	2.703	45	10		163	22	2.273	126.567	7.071
164	17	2.412	50.767	6.403		164	19	2.789	96.723	7.28
165	290	2.322	164.45	27.514		165	28	3.233	56.978	9.849
166	452	2.331	158.851	33.242		166	140	6.146	90.754	31.064
167	55	1.927	41.815	10.296		167	50	2.92	111.808	12.083
168	78	2.759	29.385	14.765		168	23	2.826	105.535	8.062
169	2146	2.235	44.224	73.661		169	56	3.214	136.516	15
170	94	1.818	52.005	13.416		170	27	3.515	115.432	10.77
171	33	2.576	42.5	9.22		171	6818	2.503	105.561	149.402
172	36	2.472	59.89	9.434		172	176	1.972	29.178	18.788
173	41	1.805	57.796	8.602		173	12178	2.364	150.56	232.125
174	301	1.937	81.578	24.187		174	144	2.737	79.607	20.396
175	57	2.517	152.149	12.083		175	5916	2.399	118.326	141.693
176	154	1.922	41.293	17.205		176	50	2	27.416	10
177	312	1.751	9.06	23.409		177	68	3.816	130.316	17.029
178	54	1.667	175.232	9.487		178	1280	2.577	6.417	64.031
179	150	2.013	33.672	17.493		179	33	2.237	28.97	9.22
180	13	1.923	13.776	5		180	13	1.923	135	5
181	4374	2.694	57.962	114.739		181	15	2.267	27.549	5.831
182	1227	2.642	91.874	59.211		182	58	2.77	78.146	13
183	22	2.409	28.273	7.28		183	489	3.197	152.482	43.174
184	220	2.364	36.003	22.804		184	13	2.231	90	5.385
185	17	1.706	90	5.385		185	17	3.05	123.902	7.81
186	617	1.54	0.808	30.871		186	78	2.504	7.959	17.263
187	1379	2.182	157.567	57.689		187	106	1.888	53.617	14.213
188	15	1.933	45	5.385		188	388	2.644	14.979	33.956
189	138	2.21	90.763	17.464		189	18	2.222	172.882	6.325
190	1459	2.846	110.865	71.197		190	326	2.279	145.975	29.275
191	69	2.437	175.248	13.153		191	25	2.96	139.257	8.602
192	30	2.467	19.423	8.602		192	121	2.197	18.559	17.029
193	25	2.08	135	7.211		193	630	3.854	26.451	60.539
194	48	4.1	150.496	14.318		194	11271	2.746	11.902	260.309
195	1302	2.546	143.812	63.702		195	15	1.933	95.884	5.385
196	18	1.889	51.526	5.831		196	2059	1.694	98.218	66.068
197	13	2	0	5.099		197	2116	3.199	50.263	117.201
198	777	2.025	159.271	40.497		198	493	2.04	167.634	36.892
199	13	2	0	5.099		199	346	2.351	131.384	35.468
200	162	1.889	66.442	17.493		200	12062	2.084	26.807	270.647
201	9	2	0	4.243		201	1015	4.26	165.809	78.645
202	50	3.4	139.874	13.038		202	4039	2.578	59.7	136.821
203	222	1.847	68.669	20.248		203	1333	3.475	27.273	77.175
204	318	2.528	103.671	29.275		204	118	3.427	129.126	20.616
205	88	3.602	44.768	17.804		205	2297	4.977	19.912	135.956
206	1537	1.713	162.91	51.624		206	4073	3.288	46.88	131.826
207	351	2.57	3.355	31.575		207	3243	2.903	139.509	114.477
208	238	2.78	108.746	26.571		208	2963	1.876	11.783	92.266
209	160	1.802	165.14	17.088		209	214	1.711	34.974	19.925
210	1576	2.247	108.731	72.09		210	1316	3.921	99.541	79.429
211	1025	1.854	92.03	44.911		211	4678	2.152	4.146	128.082
212	92	1.837	3.919	13		212	312	2.052	167.652	27.295
213	201	1.617	137.822	18.028		213	152	2.19	137.511	18.601
214	98	1.837	18.835	13.416		214	758	2.653	170.975	53.852
215	14	1.786	0	5		215	201	2.169	78.285	22.091
216	13	1.923	13.776	5		216	29326	1.99	53.234	307.059
217	231	1.677	139.411	19.723		217	10815	2.107	46.804	186.55
218	504	1.786	99.832	30.265		218	153	3.041	31.516	22.672
219	22	1.864	45	6.403		219	18372	2.921	57.708	300.987
220	779	2.257	102.878	43.417		220	1793	5.93	93.623	120.702
221	38	2.368	25.43	9.487		221	425	4.367	124.409	49.406
222	98	1.816	93.289	13.342		222	199	2.083	115.359	21.26
223	49	2.653	87.568	11.402		223	417	1.926	147.13	29.206
224	23	1.783	69.298	6.403		224	2719	2.489	121.21	97.617
225	418	4.675	74.144	46.174		225	13195	2.687	136.067	257.303
226	148	1.851	18.898	16.553		226	971	2.276	93.196	51.245
227	387	1.646	37.447	25.239		227	38538	4.774	129.606	731.411
228	14	2.071	155.642	5.385		228	174	1.901	53.408	22.361
229	766	2.806	126.984	53.263		229	81	2.708	16.034	15.524
230	33	2.697	56.54	9.434		230	1916	3.202	145.125	88.769
231	17	2	105.172	5.831		231	347	2.581	39.548	33.121
232	65	1.785	56.702	10.77		232	865	2.65	149.977	63.008
233	498	2.24	118.864	33.601		233	341	1.92	3.893	26.401
234	12	2.083	34.722	5		234	10384	2.604	82.819	221.145
235	299	3.212	67.064	32.311		235	4697	3.09	25.655	151.476
236	531	4.037	110.543	52.393		236	359	3.112	48.738	44.944
237	966	4.391	166.198	87.932		237	383	1.98	138.908	29.547
238	56	2.684	12.843	12.369		238	249	2.667	133.069	26.833
239	34	1.912	36.92	8.062		239	331	2.237	13.732	29.12
240	59	1.847	93.101	10.44		240	200	1.867	161.406	21.213
241	45	1.978	117.269	9.434		241	363	2.637	26.879	33.121
242	17	2	135	5.831		242	14310	2.044	114.063	240.47
243	117	2.402	106.104	16.763		243	1520	3.238	84.482	89.677
244	131	1.664	134.49	14.765		244	1402	4.391	159.995	101.868
245	67	2.164	133.74	12.042		245	687	3.48	107.498	52
246	185	1.73	155.762	17.889		246	10612	2.388	24.781	201.189
247	13	1.923	135	5		247	618	2.024	16.613	37.483
248	55	2.109	57.558	10.77		248	904	3.669	24.727	67.535
249	566	3.047	72.294	44.643		249	366	3.008	62.839	38.275
250	405	2.28	4.771	31.78		250	749	3.241	50.952	55.227
251	191	3.009	165.975	25.318		251	271	1.746	67.531	21.954
252	90	1.822	121.014	12.806		252	2218	2.063	120.183	77.233
253	11	1.818	135	4.472		253	19972	2.759	14.933	352.363
254	58	2.937	176.881	13.601		254	6550	1.982	46.411	135.37
255	262	2.505	132.99	27.459		255	492	4.424	90.336	56.321
256	49	1.633	156.888	8.944		256	6102	3.551	66.29	196.224
257	668	2.171	168.051	38.897		257	1116	1.934	90.474	52
258	450	2.744	138.439	38.601		258	3191	3.529	13.903	145.561
259	246	1.988	45.45	22.204		259	434	3.833	135.288	48.549
260	489	2.29	47.081	34.205		260	1330	2.175	25.171	64.133
261	21	2.143	32.729	6.708		261	3920	2.519	101.071	119.252
262	15	1.933	45	5.385		262	587	1.803	110.013	36.056
263	359	1.736	82.985	25		263	332	4.199	37.843	40.311
264	10	2	0	4.472		264	128	2.693	150.217	22.561
265	193	1.835	115.072	18.868		265	622	2.447	43.875	41.773
266	740	2.642	118.602	45.277		266	2316	2.969	52.42	95
267	611	2.148	96.865	36.878		267	1214	3.297	83.665	80.156
268	122	1.886	77.028	15.232		268	1533	2.74	80.523	89.889
269	537	2.256	108.621	41.677		269	1065	4.704	124.854	91.81
270	266	2.281	170.106	25.318		270	858	3.975	83.023	65.521
271	24	2.208	160.943	7.28		271	128	2.39	28.149	18.028
272	14	2.071	65.642	5.385		272	531	3.82	44.062	48.27
273	366	1.872	77.922	26.249		273	2012	3.475	22.347	107.824
274	310	1.966	11.233	25.239		274	7356	2.666	97.282	165.656
275	82	2.061	20.902	13		275	231	3.788	167.74	31.385
276	211	3.12	79.791	25.962		276	4204	2.243	117.218	144.069
277	66	1.97	167.943	11.402		277	256	1.774	154.421	22.561
278	32	2.312	36.59	8.602		278	1363	2.767	118.02	70.491
279	100	4.658	45.354	23.345		279	1816	3.058	44.093	80.056
280	130	1.885	6.67	15.652		280	2701	2.191	109.966	97.062
281	12	2.083	147.933	5		281	1135	3.981	93.094	83.487
282	52	2.942	15.841	12.369		282	17550	2.051	167.713	277.363
283	13	1.923	45	5		283	1477	3.329	171.836	77.833
284	538	1.848	129.544	31.623		284	239	3.556	109.84	31.78
285	346	2.595	95.013	30.265		285	54	2.193	22.062	11.18
286	78	2.013	29.638	12.53		286	258	1.892	87.365	23.707
287	84	4.734	0.769	21.095		287	224	2.896	74.931	27.857
288	6640	2.354	166.354	126.143		288	358	2.09	104.979	30.083
289	95513	3.284	40.406	747.767		289	101	2.722	125.834	17.692
290	84609	2.342	66.992	547.132		290	291	3.549	171.652	36.674
291	1601	1.973	133.835	59.615		291	1519	2.762	109.729	70.937
292	65	2	29.613	11.402		292	1143	3.469	91.162	68.184
293	14	2.071	24.358	5.385		293	309	2.209	99.614	26.833
294	292	1.979	3.276	24.042		294	1616	1.897	28.651	62.482
295	125	2.216	47.299	16.643		295	213	1.903	117.172	22.204
296	44	2.409	52.158	10.296		296	1867	2.499	150.743	75.769
297	358	2.088	143.624	28.018		297	1241	2.777	164.455	62.642
298	20	2	116.012	6.325		298	263	2.816	39.821	29.833
299	2661	3.869	72.669	107.912		299	234	2.556	108.219	27.459
300	348	2.209	51.034	27.803		300	2037	2.327	71.589	75.293
301	3559	2.268	159.021	135.713		301	7590	4.117	106.514	238.673
302	119	1.694	176.464	14.318		302	1718	6.173	106.265	113.508
303	48	1.875	35.555	9.487		303	4969	2.379	119.633	152.948
304	190	2.232	149.323	20.591		304	4683	2.014	169.628	114.162
305	145	1.859	30.5	16.643		305	6101	3.591	103.402	194.487
306	19	1.789	26.565	5.831		306	65	2.969	64.737	13.892
307	40	2	93.06	8.944		307	705	2.141	73.882	47.297
308	19	1.789	45	5.831		308	620	2.156	81.984	41.11
309	85	3.466	70.535	17.464		309	880	1.889	74.453	46.872
310	30	2.433	14.633	8.544		310	4697	2.455	84.527	127.122
311	155	3.043	44.284	22.204		311	134	2.808	157.509	20.248
312	29	3.103	13.822	9.487		312	6811	3.815	108.841	206.17
313	552	3.303	5.473	44.553		313	2576	2.109	83.886	96.26
314	14	2.071	65.642	5.385		314	36	2.028	78.027	8.544
315	460	2.564	52.521	34.828		315	9424	4.64	173.897	237.036
316	26467	2.378	99.423	344.99		316	255	2.549	106.055	30.083
317	28	2.071	26.058	7.616		317	331	2.692	24.944	31.305
318	39	2.051	32.935	8.944		318	2823	3.619	123.317	133.754
319	66	1.606	45	10.296		319	309	2.653	178.68	29.275
320	70	1.657	43.803	10.77		320	279	1.849	146.117	25.942
321	66	2.812	19.041	13.928		321	570	3.416	112.422	48.021
322	9	2	0	4.243		322	21	1.619	0	5.831
323	22	1.818	90	6.325		323	7513	2.078	35	162.659
324	191	1.742	131.599	18.385		324	2637	3.101	54.865	105.891
325	293	1.628	32.608	21.84		325	1330	2.367	76.494	60.415
326	23	1.783	20.702	6.403		326	924	2.641	24.541	59.933
327	330	3.309	148.588	33.838		327	187	2.203	176.952	21.095
328	15	1.933	45	5.385		328	8919	1.856	67.499	153.444
329	31	1.871	31.174	7.616		329	999	2.023	141.158	47.17
330	27	1.667	56.477	6.708		330	410	2.293	118.108	34.132
331	199	1.533	80.692	17.464		331	526	2.833	84.841	43.012
332	2401	3.708	132.518	119.474		332	2989	2.292	34.646	105.683
333	1393	1.665	116.101	50.01		333	9458	4.923	91.337	288.513
334	12	2.083	124.722	5		334	1912	2.613	56.322	81.437
335	10	2	90	4.472		335	159	1.85	137.31	17.205
336	128	1.82	25.308	15.264		336	567	2.673	124.313	43.932
337	411	2.007	104.402	28.862		337	936	2.037	113.703	50.22
338	10	2	90	4.472		338	339	2.67	82.328	34.928
339	641	2.681	118.745	41.677		339	3673	2.054	43.401	95.776
340	61	2.049	24.396	11.18		340	7010	2.156	163.463	136.312
341	680	2.998	21.176	57.428		341	1347	3.391	174.436	73.98
342	21	1.905	168.69	6.325		342	544	2.982	134.692	47.011
343	94	2.884	150.882	16.553		343	367	3.404	145.525	38.833
344	147	1.818	53.783	16.401		344	351	3.444	117.459	41.785
345	33	1.758	37.198	7.616		345	6988	2.156	36.645	146.986
346	295	1.959	130.604	26.926		346	322	2.351	116.005	29.732
347	1302	1.91	4.423	54.626		347	309	3.027	59.087	38.079
348	1079	3.531	143.036	64.9		348	740	3.247	127.266	57.801
349	468	2.598	3.089	40.522		349	1896	2.182	4.272	72.09
350	26	1.731	149.872	6.708		350	261	1.918	72.29	24.187
351	16	1.812	90	5.385		351	564	2.28	165.318	40.262
352	108	3.353	150.142	19.723		352	1554	4.38	128.684	88.814
353	6111	2.188	34.145	166.436		353	449	3.133	89.932	43.174
354	87	1.805	35.162	12.53		354	8126	2.931	143.626	210.44
355	72	3.736	38.14	16.401		355	1147	2.31	135.951	55.973
356	93	3.232	154.27	17.889		356	210	1.891	50.912	21.213
357	63	2.159	34.37	11.662		357	831	2.339	144.472	50.329
358	44	2.045	27.254	9.487		358	294	2.273	9.126	29.275
359	46	2.109	152.853	9.849		359	17223	2.168	19.574	276.306
360	126	4.692	30.647	24.698		360	408	2.521	158.092	34.928
361	120	4.194	24.142	23.707		361	538	2.39	41.335	38.275
362	332	2.105	26.502	26.833		362	81	3.72	117.595	18.601
363	11	1.818	135	4.472		363	1977	2.734	94.711	86.833
364	141	1.709	18.378	15.524		364	625	5.488	121.18	68.096
365	41	2.195	93.129	9.487		365	104	2.381	137.864	15.811
366	4051	1.776	55.97	98.489		366	159	2.455	122.439	20.248
367	40	2	0.296	8.944		367	220	2.303	71.588	23.409
368	1940	1.901	134.075	61.911		368	337	2.747	49.457	35.355
369	32	1.813	159.706	7.616		369	4490	2.84	118.986	140.118
370	21	1.952	126.136	6.403		370	5802	3.739	28.763	213.216
371	771	1.921	175.217	39.205		371	510	1.998	150.343	35.847
372	16	1.812	0	5.385		372	747	4.249	82.554	64.63
373	23592	2.959	17.995	338.376		373	328	3.114	128.293	36.892
374	26	1.731	25.47	6.708		374	373	3.046	141.935	35.511
375	16	1.812	150.767	5.385		375	138	2.607	147.251	19.105
376	17	2	15.172	5.831		376	169	4.177	69.987	32.249
377	392	2.218	2.775	30.594		377	6748	2.591	48.373	162.754
378	143	1.748	50.405	15.811		378	311	2.174	39.116	30
379	3210	2.075	74.131	92.914		379	2299	1.954	138.183	73.756
380	125	2.336	169.652	17.088		380	431	3.685	9.516	42.19
381	2607	2.312	91.381	81.302		381	15	2.267	27.549	5.831
382	155	3.735	25.337	26		382	160	1.965	60.49	18.385
383	178	3.021	69.754	23.77		383	23	2.522	83.916	7.616
384	56	2.071	99.559	10.77		384	173	1.944	123.756	20.396
385	3930	1.751	75.505	93.536		385	235	4.748	93.987	37.108
386	656	2.319	35.351	40		386	67	3.304	73.26	16.155
387	2530	2.601	91.424	95.802		387	73	2.798	129.45	16.643
388	34	1.912	126.92	8.062		388	44	1.889	156.352	9.22
389	65	2.292	47.311	12.207		389	10	3.7	90	6.083
390	51	1.765	2.843	9.487		390	499	5.314	154.213	66.212
391	110	1.682	161.769	13.601		391	112	2.144	147.379	17.692
392	2880	2.537	83.051	94.366		392	14	1.786	90	5
393	202	1.756	145.34	18.974		393	17	3.118	0.565	7.28
394	1331	2.623	152.601	71.561		394	23	3.542	35.989	9.22
395	3001	2.346	61.267	104.01		395	13135	3.133	5.2	268.164
396	83	3.012	57.664	15.811		396	22	2.742	142.185	9.22
397	994	3.572	124.4	61.911		397	24248	2.121	2.744	323.223
398	4254	2.929	65.462	136.213		398	100	2.148	78.14	15.232
399	269	1.97	70.667	23.022		399	1214	2.081	132.002	57.201
400	81	1.691	177.561	11.705		400	17	1.706	90	5.385
401	15	1.933	165.964	5.385		401	2901	2.701	57.204	109.932
402	46	1.935	37.437	9.434		402	106	2.157	29.299	15.264
403	13863	2.711	107.853	218.277		403	1004	2.69	98.727	55.543
404	1989	1.953	168.781	70.178		404	24	2.417	4.315	7.616
405	13	1.923	13.776	5		405	157	2.319	168.882	20.881
406	21	2.381	37.982	7.071		406	110	2.114	2.987	15.524
407	5595	2.919	15.625	144.499		407	918	1.676	115.021	42.72
408	14	2.286	45	5.657		408	254	2.508	106.141	28.636
409	31	2.194	169.805	8.246		409	325	2.401	76.475	30.083
410	10965	1.73	90.742	179.179		410	70	2.887	20.648	14.318
411	878	2.771	26.199	50.329		411	2833	2.479	49.058	105.304
412	106	2.792	40.904	17.205		412	42	2.786	157.762	10.817
413	118	3.856	35.464	21.954		413	105	3.864	73.297	20.616
414	2027	2.307	100.947	80.529		414	312	2.308	78.897	29.614
415	47597	2.392	127.541	420.381		415	2504	1.963	70.449	78.638
416	70	1.657	135.29	10.77		416	80	2.126	109.324	13.601
417	146	3.048	30.863	21.095		417	2215	3.783	65.653	110.91
418	269	1.815	64.433	22.136		418	278	3.128	152.294	32.757
419	646	1.801	99.386	34.713		419	13	3.154	127.169	6.403
420	32	1.813	69.706	7.616		420	220	2.199	22.946	23.259
421	544	2.311	67.295	36.674		421	824	3.111	122.827	56.824
422	203	1.745	31.718	18.868		422	1306	2.53	70.323	60.836
423	206	1.748	18.712	18.974		423	8876	2.889	132.318	186.657
424	1923	1.952	131.615	65		424	70	2.366	179.778	13.928
425	107	1.944	60.775	14.422		425	608	8.221	15.67	86.683
426	3069	3.008	66.077	112.681		426	254	2.04	20.67	23.77
427	645	1.924	87.859	35.847		427	60	2.23	147.621	11.662
428	54	2.019	175.541	10.44		428	197	2.852	143.488	29.155
429	232	2.46	81.09	24.042		429	1139	2.365	154.284	63.411
430	67	2.191	44.392	12.207		430	1683	4.027	102.698	92.892
431	174	3.201	54.647	24.597		431	3274	2.649	19.252	125.718
432	540	1.722	127.956	30.887		432	11448	4.278	160.942	317.397
433	1652	1.903	112.12	57.983		433	27	2.433	101.784	8.544
434	68	3.261	63.965	15		434	593	1.973	164.571	35.511
435	106	1.83	86.591	13.928		435	643	1.837	175.795	36.497
436	262	1.745	140.587	22.023		436	7566	2.318	114.703	145.499
437	528	2.773	174.05	42.19		437	4609	4.941	176.072	194.815
438	105	1.838	117.25	13.892		438	4883	2.157	131.869	130.231
439	212	2.005	17.763	20.616		439	251	2.072	140.062	27.803
440	60	2.283	26.117	11.705		440	148	1.85	16.565	17.205
441	125	1.768	170.739	14.866		441	180	1.755	65.229	18.358
442	862	3.97	89.525	66.708		442	5208	1.916	150.837	119.08
443	33	1.758	32.998	7.616		443	2604	2.6	125.549	101.316
444	1182	4.251	79.806	76.485		444	2038	3.955	39.364	113.071
445	369	1.7	143.316	26.173		445	35	2.057	164.416	8.485
446	11	1.818	135	4.472		446	19	2.158	41.779	6.403
447	75	2.955	2.028	16.125		447	23039	2.954	131.87	354.107
448	71	2.042	131.325	12.042		448	3145	2.201	82.868	96.167
449	89	1.539	129.685	11.705		449	55	2.281	167.287	11.402
450	33352	2.63	35.844	355.249		450	65	2.733	179.778	14.318
451	19	2.158	40.073	6.403		451	851	2.121	87.301	47.011
452	29	2.931	139.985	9.22		452	1099	2.16	23.987	53.235
453	42	2.476	0	10.198		453	73	2.237	140.296	13.038
454	13	1.923	135	5		454	556	2.253	64.649	37.162
455	102962	1.692	171.571	521.487		455	5967	2.065	5.305	128.456
456	261	2.076	66.147	23.324		456	757	2.034	63.762	47.539
457	141	2.38	71.09	19.698		457	27	2.407	29.619	8.062
458	114	2.175	125.999	16.155		458	77	4.31	178.292	19.026
459	18	1.889	11.199	5.831		459	2541	3.527	95.134	109.444
460	20	2	92.235	6.325		460	36	1.889	90	8.246
461	323	1.735	58.001	23.707		461	1909	3.987	79.015	97.268
462	55	1.818	135	10		462	212	6.379	76.6	46.573
463	53	2.057	82.426	10.44		463	6837	2.222	172.87	144.069
464	253	1.775	49.99	21.19		464	1691	2.983	132.299	91.81
465	64	3.031	156.164	13.928		465	21	1.619	0	5.831
466	26	1.731	45	6.708		466	48	1.854	116.033	9.434
467	41	2.366	29.05	9.849		467	978	2.322	62.002	50.22
468	238	2.88	47.54	26.401		468	19	2.158	122.533	6.403
469	69	1.884	30.025	11.402		469	22	2.045	15.431	6.708
470	43	2.07	38.432	9.434		470	1100	3.106	145.149	69.656
471	1865	2.309	126.193	68.096		471	15829	2.633	16.015	251.016
472	383	2.445	62.098	32.311		472	25	2.483	108.435	8.485
473	31	2.387	33.185	8.602		473	2438	4.493	80.458	117.614
474	1310	5.438	65.895	104.389		474	358	3.013	62.164	40.817
475	106	1.745	9.058	13.601		475	241	2.5	174.924	31.385
476	58	1.672	13.024	9.849		476	37	2.622	122.204	9.849
477	4881	3.491	85.705	156.541		477	223	2.665	113.537	25.08
478	122	2.331	21.378	17		478	81	3.148	68.751	16.643
479	14	2.071	116.565	5.385		479	1969	2.834	98.931	89.286
480	87	1.701	84.824	12.166		480	2097	2.835	157.393	86.683
481	13	2	0	5.099		481	9915	3.164	92.237	215.928
482	661	1.982	116.362	37.802		482	2477	2.384	146.164	99.765
483	28	1.607	90	6.708		483	37	3.738	121.105	12.53
484	114	1.491	10.175	13.038		484	25	2.96	52.594	8.602
485	3829	1.765	171.807	85.147		485	14	2.071	24.358	5.385
486	198	1.765	125.332	18.974		486	129	1.91	12.518	16.643
487	88	2.045	27.633	13.416		487	90	2.096	73.763	14.765
488	686	2.174	78.774	38.897		488	80	3.163	100.408	16.492
489	686	2.486	140.457	42.19		489	339	4.392	71.221	40.311
490	823	1.587	136.673	36.401		490	228	2.381	108.624	27.514
491	723	2.155	147.028	40.817		491	229	2.192	110.294	27.659
492	55641	3	66.856	582.388		492	2569	1.765	87.083	92.027
493	207	1.802	162.875	19.313		493	836	2.388	96.759	54.745
494	35	2.114	60.578	8.602		494	18	2.278	151.003	6.403
495	412	2.007	74.354	28.792		495	422	2.944	102.531	39.205
496	1989	2.822	1.181	80.604		496	5235	2.379	113.344	135.801
497	108	2.019	39.452	14.765		497	3381	4.11	82.875	144.42
498	1111	2.089	94.249	49.031		498	2360	2.578	60.206	97.755
499	772	1.929	120.413	39.623		499	154	2.577	133.898	20.809
500	230	3.498	69.347	28.792		500	232	2.191	172.246	24.187
501	1138	2.637	79.584	55.66		501	124	3.759	129.487	23.022
502	57	2.035	67.736	10.77		502	825	3.067	2.273	59.439
503	752	2.499	102.322	44.147		503	104	2.805	44.956	17.804
504	557	2.337	156.869	36.688		504	29	3.333	115.181	10
505	60	1.767	35.298	10.296		505	133	2.593	113.866	19.723
506	123	2.58	156.561	18.868		506	279	2.452	128.883	30.887
507	106	1.898	139.039	14.318		507	19022	2.237	118.586	323.65
508	53	2	170.284	10.296		508	533	2.066	152.867	38.626
509	877	2.303	146.449	45.607		509	31	2.871	66.083	9.434
510	1161	4.624	0.513	76.059		510	3563	2.184	30.34	100.439
511	13	1.923	135	5		511	1147	3.663	85.166	70.576
512	11352	2.913	65.513	215.418		512	3319	2.324	119.303	93.941
513	80	2.225	179.934	13.342		513	143	3.972	150.738	29.155
514	245	3.078	14.708	28.178		514	469	3.909	26.168	51.478
515	167	2.322	167.897	19.925		515	46	2.304	63.304	10.296
516	21	2.143	32.729	6.708		516	63	2.571	27.77	13.416
517	1273	1.902	72.621	58.009		517	1739	2.7	144.368	89.196
518	48	1.875	71.912	9.487		518	141	2.401	30.761	19.416
519	88	3.057	53.861	16.401		519	4106	2.447	38.615	128.281
520	4961	2.982	148.692	161.419		520	4118	2.564	73.484	125.782
521	3315	2.535	137.866	108.407		521	146	2.826	127.977	22.804
522	477	2.171	150.306	32.65		522	47	2	173.127	10.198
523	15	1.933	170.538	5.385		523	222	2.053	136.273	21.633
524	31	2.097	9.793	8.062		524	84	2.69	45.146	16.401
525	44	1.682	23.311	8.602		525	215	3.004	66.12	28.792
526	17	1.706	90	5.385		526	150	3.631	163.333	24.698
527	45	2.578	21.056	10.77		527	28	2.429	98.653	8.246
528	1206	2.706	150.956	58.138		528	3764	2.725	84.387	123.911
529	15200	2.535	137.496	223.607		529	406	1.7	21.786	31.401
530	21	1.619	0	5.831		530	1307	2.104	61.917	64.475
531	405	2.928	48.655	37.643		531	2105	2.159	52.532	73.573
532	42	1.738	173.807	8.544		532	31	3.226	49.532	10
533	46	2.37	2.954	10.44		533	14	2.071	155.642	5.385
534	890	2.38	80.65	49.244		534	1549	3.752	95.326	90.609
535	1667	2.598	23.627	74.095		535	2592	2.246	3.413	90.05
536	98	1.602	115.814	12.53		536	26	2.231	111.163	7.616
537	10	2	0	4.472		537	55	2.273	51.328	11.18
538	94	1.894	94.382	13.342		538	145	3.388	152.572	25.239
539	1489	1.771	13.563	52.173		539	9711	2.254	71.87	166.111
540	1738	3.249	130.235	81.566		540	7244	1.885	22.077	136.858
541	15	1.933	9.462	5.385		541	737	3.502	99.324	57.315
542	292	2.339	147.963	26.401		542	11926	2.47	154.279	234.71
543	16	1.812	90	5.385		543	741	2.493	87.593	47.074
544	108	1.963	105.005	14.56		544	1666	2.362	96.455	77.833
545	41	1.78	22.725	8.544		545	189	2.039	30.245	23.854
546	25	2.32	34.278	7.616		546	10257	2.047	147.573	179.494
547	19	2.105	20.967	6.325		547	1075	2.157	133.936	56.727
548	512	2.245	95.398	34.525		548	26	2.5	166.305	8.062
549	603	2.498	1.722	40.2		549	5890	5.13	45.188	213.621
550	48	1.875	91.316	9.487		550	531	3.943	86.915	58.941
551	19	1.789	6.264	5.831		551	362	2.521	128.272	35.609
552	26	3.846	53.437	10		552	1943	3.136	99.202	88.955
553	450	2.489	80.201	34.205		553	64	1.773	133.364	10.817
554	58	1.724	62.782	10		554	38	3.333	12.354	11.402
555	255	2.304	12.604	24.331		555	202	3.62	167.294	30.083
556	1852	3.247	28.846	100.688		556	147	6.005	95.307	35.511
557	23	2.261	56.694	7.211		557	16	2.125	66.255	5.831
558	219	1.826	49.356	20		558	45	2.403	137.901	12.207
559	3523	3.735	158.367	150.456		559	53	1.83	166.849	9.849
560	52	1.865	58.963	9.849		560	904	4.082	127.317	73.239
561	407	1.902	4.167	27.857		561	13	1.923	135	5
562	13	1.923	135	5		562	25	2.08	126.587	7.211
563	24	2.167	23.286	7.211		563	898	2.745	57.751	53.759
564	456	5.318	67.191	53.488		564	108	2.878	127.04	19.416
565	80	1.862	33.118	12.207		565	181	2.443	34.424	24.413
566	640	2.859	61.784	45.651		566	12065	2.543	63.801	207.8
567	85	1.612	177.981	11.705		567	12	2.083	90	5
568	798	2.07	119.46	41.869		568	20	4	112.655	8.944
569	27	2.407	157.179	8.062		569	17	2.353	19.568	6.325
570	21	1.905	165.964	6.325		570	16	2.813	162.45	6.708
571	1420	2.708	178.453	79.228		571	1115	3.724	55.516	70.456
572	2932	1.859	165.52	92.59		572	229	1.901	17.603	22.361
573	231	1.958	132.727	21.633		573	15	2.267	58.147	5.831
574	37	2.216	100.722	9.055		574	12	2.083	32.067	5
575	23	2.652	45	7.81		575	22	2.773	50.743	7.81
576	479	2.208	22.264	32.894		576	54	3.059	145.017	14.422
577	14	1.786	90	5		577	28	2.467	38.433	8.602
578	24929	1.953	9.327	265.424		578	13	2.615	104.872	5.831
579	74	2.907	66.168	14.765		579	13	2.231	106.236	5.385
580	883	3.126	103.13	56.303		580	16	2.125	161.565	5.831
581	19	1.789	45	5.831		581	29	3.472	154.495	11.18
582	45	2.156	4.213	9.849		582	22	2.364	128.251	7.211
583	343	1.654	28.864	23.854		583	16	2.125	90	5.831
584	27	2.407	30.175	8.062		584	43	2.907	100.02	12.53
585	90	1.978	11.424	13.342		585	50	3.208	66.797	13.038
586	6	2.167	90	3.606		586	24	3.148	131.735	9.22
587	66293	2.348	128.67	570.961		587	18	2.789	89.782	7.28
588	43	1.86	58.983	8.944		588	18	1.889	178.728	5.831
589	343	2.131	143.897	27.313		589	19	2.158	140.092	6.403
590	44528	3.124	63.328	491.55		590	59	2.603	148.134	12.806
591	62	3.714	25.807	16.125		591	1065	3.502	175.303	69.116
592	98	2.21	169.551	14.866		592	53	2.277	19.339	12.166
593	18	1.889	51.526	5.831		593	19	2.789	102.689	7.28
594	370	3.254	48.686	35.805		594	41	4.625	57.623	17.205
595	1061	3.111	85.845	59.841		595	41	2.833	144.564	11.662
596	49	2.551	3.317	11.18		596	18	4.056	156.275	8.544
597	984	3.23	36.818	59.908		597	24	3.2	54.36	8.944
598	43	2.093	70.389	9.487		598	32	3.714	44.97	11.402
599	45	2	149.673	9.487		599	88	3.694	146.194	20.248
600	26	2	17.108	7.211		600	27	3.148	172.687	9.22
601	5158	4.573	92.01	171.237		601	6602	5.712	110.927	235.722
602	65	1.631	22.606	10.296		602	2834	3.709	81.542	133.135
603	64	1.828	111.484	10.817		603	53	2.132	43.612	10.63
604	391	2.022	121.681	28.792		604	117	2.645	160.138	17.889
605	74	1.568	161.565	10.77		605	176	3.034	142.605	25
606	93140	2.294	90.358	493.418		606	609	3.534	104.611	53.6
607	31	1.871	19.741	7.616		607	7173	3.809	124.624	208.087
608	20	2	90	6.325		608	3017	4.182	130.738	150.881
609	31	1.871	19.741	7.616		609	1399	2.959	99.624	72.801
610	207	2.736	121.892	23.854		610	5762	2.934	104.863	175.149
611	101	1.911	166.904	13.892		611	44	2.959	137.862	12.042
612	144	1.736	89.649	15.811		612	14	2.071	114.358	5.385
613	118	1.907	60.493	15		613	41	2.439	137.875	10
614	23	2.522	96.084	7.616		614	14	2.071	155.642	5.385
615	49	1.837	6.56	9.487		615	14	2.429	51.535	5.831
616	118	2.429	156.776	17		616	3212	2.019	164.021	112.361
617	114	1.86	177.602	14.56		617	40	2.9	177.315	10.77
618	7503	3.367	120.678	207.234		618	291	3.406	179.315	35.693
619	15260	2.143	144.949	184.196		619	266	1.794	157.302	23.431
620	23	1.957	41.413	6.708		620	150	4.05	65.163	26.926
621	2957	2.87	2.001	112.058		621	372	3.568	61.219	39.395
622	272	1.795	9.548	22.136		622	17	2	15.172	5.831
623	579	2.395	6.284	40.025		623	137	3.417	120.982	23.601
624	8107	2.552	174.124	195.31		624	631	3.285	61.999	60.166
625	115	4.556	69.098	23.77		625	567	3.053	131.145	49.82
626	47	1.915	0	9.487		626	10	3.7	90	6.083
627	15	2.267	0	5.831		627	15	3	24.054	6.708
628	212	2.822	1.491	24.515		628	22	2.364	30.037	7.211
629	50	4	177.505	14.142		629	38	2.105	158.287	8.944
630	68	2	76.135	11.662		630	674	2.735	136.42	46.861
631	660	2.736	160.309	43.417		631	24	2.833	176.816	8.246
632	28	1.857	135	7.211		632	223	3.593	162.164	34.54
633	19	2.105	65.301	6.325		633	3309	3.839	70.965	144.838
634	31	2.355	77.983	8.544		634	6349	3.141	61.647	168.929
635	181	2.584	5.935	22.561		635	41	3.149	97.553	12.166
636	25	2.08	39.848	7.211		636	36	2.422	123.521	10.44
637	88	1.659	25.859	12.083		637	236	5.303	104.269	40.804
638	1215	1.821	20.71	49.477		638	4764	1.893	153.138	125
639	20	2	26.012	6.325		639	9473	1.9	55.776	160.415
640	14	2.071	65.642	5.385		640	933	4.756	97.39	83.217
641	202	2.158	78.155	20.881		641	18	2.222	77.764	6.325
642	997	2.718	129.542	54.203		642	10666	2.636	88.423	215.084
643	216	1.616	68.86	18.682		643	237	4.359	66.96	36.401
644	346	2.416	81.754	29.12		644	300	2.547	72.457	28.636
645	163	1.97	59.992	18.028		645	25	2.32	108.927	7.616
646	41	2.439	34.358	10		646	51	1.95	149.58	10.817
647	26	2.231	74.961	7.616		647	37	2	77.269	8.602
648	133	1.752	41.84	15.264		648	21	2.524	93.012	7.28
649	1721	2.816	87.525	76.655		649	483	5.439	89.158	69.26
650	319	2.229	0.064	27.203		650	334	3.163	6.084	43.417
651	86	3.035	21.071	16.155		651	16	2.125	69.615	5.831
652	85	1.718	47.683	12.083		652	27	1.926	39.596	7.211
653	443	2.358	127.453	32.65		653	15	2.733	60.965	6.403
654	68	1.721	133.569	10.817		654	9522	3.055	93.588	278.189
655	1157	1.884	115.547	48.508		655	21	2.524	72.449	7.28
656	165	2.455	64.112	20.125		656	389	4.588	19.234	51.894
657	406	2.229	143.989	31.064		657	8241	2.05	116.371	143.178
658	216	1.648	41.855	18.868		658	10	2	90	4.472
659	53	2.189	59.796	10.77		659	64	3.183	38.232	17.205
660	12	2.083	34.722	5		660	14	2.929	119.035	6.403
661	31	1.71	64.198	7.28		661	388	1.905	164.478	29.732
662	19	1.789	135	5.831		662	2069	3.885	85.258	104.043
663	909	3.181	27.534	60.008		663	15	2.267	121.853	5.831
664	54	2.315	137.548	11.18		664	83	2.241	172.008	16.125
665	76	1.645	73.652	11.18		665	38	2.368	177.192	9.487
666	1504	3.061	163.362	79.605		666	5562	2.262	150.48	152.502
667	57	9.667	91.019	24.083		667	558	4.173	125.138	56.613
668	136	2.647	14.217	18.974		668	12100	1.733	31.467	180.1
669	363	3.712	72.794	39.294		669	36	2.222	113.512	8.944
670	60	1.817	9.885	10.44		670	1870	2.277	12.814	78.262
671	76	1.947	176.558	12.166		671	2899	8.063	108.76	195.059
672	325	2.933	126.234	33.121		672	170	5.416	117.215	34.438
673	26	1.731	45	6.708		673	23	2.304	73.384	7.28
674	96	1.76	116.145	13		674	73	2.976	121.009	15.62
675	321	2.828	106.248	30.364		675	14	3.214	154.277	6.708
676	44	3.759	151.016	14.765		676	1740	2.264	68.701	74.324
677	221	3.226	159.175	33.121		677	1236	2.675	147.593	63.53
678	24	1.667	0	6.325		678	46	1.739	63.505	8.944
679	569	2.901	111.201	41.231		679	87	2.039	9.334	14.422
680	32	1.813	106.665	7.616		680	1252	4.078	32.554	75.717
681	101	2.252	156.683	15.232		681	16	1.812	71.565	5.385
682	11	1.818	135	4.472		682	631	2.307	16.664	43.278
683	64	2.125	48.021	11.662		683	494	3.61	107.026	47.539
684	18	2.278	45	6.403		684	8464	3.101	58.635	206.243
685	102	1.902	59.518	13.928		685	13283	2.218	161.757	255.384
686	510	2.295	50.656	41.629		686	741	2.324	159.929	47.011
687	198	1.633	27.908	18.028		687	242	2.206	111.961	24.042
688	54	1.648	124.38	9.434		688	13	1.923	166.224	5
689	16	1.812	0	5.385		689	28	1.893	94.701	7.28
690	16	2	104.872	5.657		690	462	3.394	112.271	45.354
691	18	2.056	90	6.083		691	64	2.868	143.089	14.765
692	33	1.758	37.198	7.616		692	31	3.656	60.783	10.817
693	7520	2.667	80.479	173.488		693	269	4.474	136.266	41.773
694	36	2.5	14	9.487		694	107	3.278	106.434	19.416
695	40	1.85	126.644	8.602		695	18	1.889	57.995	5.831
696	114	2.807	18.124	17.889		696	3682	3.476	89.384	143.785
697	135	1.933	171.256	16.155		697	25	2.08	45	7.211
698	37	2.297	3.446	9.22		698	47	2.776	55.774	11.662
699	56	2.089	42.789	10.817		699	27	1.926	50.404	7.211
700	25783	2.477	78.792	300.806		700	229	5.175	64.82	42.438
701	40	2.65	53.208	10.296		701	3413	2.948	34.285	135.724
702	241	1.613	74.639	20		702	17	2.412	39.233	6.403
703	48	1.667	32.717	8.944		703	1995	2.312	52.274	84.971
704	22	1.818	90	6.325		704	13	2.231	0	5.385
705	9	2	0	4.243		705	58	3.803	112.169	15.232
706	316	2.346	171.233	28.16		706	269	2.369	89.202	26.926
707	17	2	45	5.831		707	18	3.389	145.136	7.81
708	1771	2.473	107.56	73.246		708	332	3.546	141.703	37.802
709	12	2.083	32.067	5		709	1624	5.174	77.636	104.561
710	391	2.573	42.924	32.202		710	37	2.432	75.997	9.487
711	254	2.354	157.053	24.597		711	49	6.538	82.453	20.616
712	15	1.933	45	5.385		712	26	2	157.462	7.211
713	14	2.071	155.642	5.385		713	23	3.13	132.494	8.485
714	15	1.933	75.964	5.385		714	19	2.789	107.456	7.28
715	2733	1.934	1.116	82.006		715	918	2.143	165.021	52.01
716	36	2.946	7.615	10.44		716	43	3.404	68.535	12.649
717	15	2.267	9.899	5.831		717	19	2.158	42.092	6.403
718	18	2.056	0	6.083		718	13810	3.618	160.698	318.297
719	148	2.196	4.419	18.028		719	73	4.191	133.716	19.849
720	812	2.465	34.194	47.802		720	29	3.355	84.5	10.198
721	42	4.739	155.408	14.765		721	77	2.419	122.105	14.422
722	48	2.021	20.92	9.849		722	307	3.478	84.642	43.174
723	246	2.655	32.316	27.313		723	258	5.092	109.74	38.626
724	145	1.8	60.467	16.155		724	114	3.754	95.846	22.091
725	673	1.65	116.248	33.615		725	9574	2.113	23.605	168.861
726	207	1.57	14.946	18.028		726	31	3.774	119.575	10.817
727	33	2.061	88.774	8.246		727	116	3.789	116.333	23.601
728	772	2.704	75.07	48.052		728	14	2.071	65.642	5.385
729	21	1.619	0	5.831		729	39	1.744	164.471	8.246
730	3375	3.411	113.104	113.842		730	36	1.806	107.029	8.062
731	113	2.174	40.939	15.811		731	27	2.704	168.375	8.544
732	466	1.624	75.058	27.514		732	33	3.152	174.667	10.198
733	523	2.027	4.885	34.928		733	26	2.5	103.538	8.062
734	13	1.923	135	5		734	4495	2.787	15.286	129.653
735	286	2.075	113.978	24.739		735	655	3.062	46.758	50.804
736	1597	1.749	68.808	57.489		736	49	2.294	44.558	10.817
737	622	2.573	70.246	41.677		737	557	2.011	92.97	36.125
738	60	2.167	28.4	11.402		738	4148	2.256	57.707	120.673
739	96	2.604	107.348	15.811		739	3368	2.103	28.735	96.177
740	85	1.988	21.782	13		740	1175	1.853	70.922	61.741
741	14	2.071	155.642	5.385		741	4254	2.881	85.567	141.428
742	193	2.981	17.242	25.08		742	41	2.537	77.768	10.198
743	59	1.966	20.957	10.77		743	45	2.457	64.345	10.63
744	1490	1.875	115.491	57.009		744	14	1.786	0	5
745	5347	3.465	135.113	160.59		745	1242	2.738	142.517	84.386
746	23	1.957	160.863	6.708		746	8874	4.13	43.436	275.67
747	73	2	26.333	12.083		747	84	2.574	174.784	16.125
748	3439	2.584	135.471	108.374		748	113	2.56	60.265	20.616
749	443	3.073	157.48	38.328		749	1781	3.807	68.07	103.465
750	30	1.767	124.367	7.28		750	24	1.875	115.343	6.708
751	3897	2.645	156.185	118.811		751	2254	2.529	118.219	89.644
752	396	2.32	57.387	31.401		752	2842	4.292	74.107	128.456
753	30	2.167	50.146	8.062		753	26	2.5	129.767	8.062
754	13	1.923	45	5		754	23	2.304	65.835	7.28
755	404	2.545	20.579	34.176		755	2567	3.062	35.342	102.552
756	27	3.333	0	9.487		756	1452	2.009	155.312	65.46
757	1339	1.598	17.904	51.971		757	31	2.355	58.601	8.544
758	227	5.668	7.544	39.623		758	27	2.857	19.242	8.944
759	528	2.046	84.905	33.242		759	23	1.957	119.889	6.708
760	268	2.019	111.97	23.259		760	63	2.698	146.397	13.038
761	683	2.12	76.597	38.328		761	21	2.381	52.448	7.071
762	1416	2.144	3.234	59.841		762	217	2.173	98.074	24.042
763	14	1.786	0	5		763	13	2.846	83.791	6.083
764	2501	3.446	141.684	103.479		764	24	3.333	146.546	8.944
765	697	2.215	63.189	40.46		765	506	2.942	132.226	51
766	137	5.693	71.234	28.231		766	1234	4.391	122.41	90.078
767	35	2.286	55.099	8.944		767	18	2.944	86.455	7.28
768	37	2.297	22.953	9.22		768	627	3.547	0.924	56.719
769	154	1.884	15.161	17.088		769	4271	2.757	51.265	142.411
770	375	2.103	64.834	28.231		770	16	2	75.128	5.657
771	47	1.915	75.524	9.487		771	3543	3.087	120.795	135.912
772	296	2.363	131.354	26.627		772	1192	4.564	27.335	79.624
773	28	2.321	75.403	8.062		773	365	3.085	118.685	38.079
774	1946	2.008	3.827	73.164		774	3222	2.554	69.947	102.489
775	815	2.62	137.085	47.802		775	21	1.619	0	5.831
776	321	2.866	38.106	31.401		776	756	2.541	61.952	55.543
777	27	1.926	39.596	7.211		777	24112	3.142	124.743	335.491
778	77	1.779	76.307	11.705		778	7036	1.823	21.676	144.101
779	16	1.812	0	5.385		779	54	1.963	179.021	10.296
780	429	1.69	44.155	26.926		780	9626	1.724	99.182	144.368
781	61	2.393	74.323	12.083		781	18	2.5	144.957	6.708
782	386	2.586	178.91	33.734		782	125	2.493	58.398	19.209
783	1405	3.348	127.904	77.201		783	69	3.686	46.545	17.804
784	208	2.769	167.624	24.739		784	48	2.096	61.095	10.44
785	631	2.834	110.592	42.72		785	132	2.5	144.777	20.616
786	485	2.147	58.053	32.696		786	523	3.854	121.996	49.739
787	12	2.083	34.722	5		787	129	2.167	73.739	18.385
788	14	2.071	65.642	5.385		788	18	2.222	102.236	6.325
789	33	1.758	1.734	7.616		789	423	4.174	172.71	49.031
790	538	1.587	143.368	29.682		790	33	2.424	7.196	8.944
791	17	2	101.31	5.831		791	27	2.857	29.182	8.944
792	3104	3.158	132.638	117.154		792	51	3.788	78.902	15.811
793	17	1.706	90	5.385		793	299	2.533	107.202	30.364
794	34	2.176	41.995	8.602		794	1341	3.335	156.193	76.922
795	896	1.883	177.069	42.953		795	204	2.347	117.115	25.08
796	20	2.65	15.914	7.28		796	210	2.314	90.641	22.561
797	46	3.214	27.574	13.416		797	22	2.045	58.799	6.708
798	59	4.25	27.634	17		798	291	2.203	101.432	28.16
799	137	1.613	148.444	14.866		799	234	2.067	167.785	24.187
800	33	1.848	151.423	7.81		800	5183	2.669	100.024	136.195
801	280	1.975	33.374	23.601		801	3128	3.014	117.852	110.91
802	14	2.071	24.358	5.385		802	12	2.417	99.417	5.385
803	1304	3.509	164.518	78.447		803	707	2.822	165.747	54.332
804	309	2.256	165.211	27.203		804	33	2.297	16.887	9.22
805	18	1.889	135	5.831		805	54	2.491	141.427	11.705
806	1073	2.818	100.544	61.66		806	1474	2.533	75.037	66.31
807	32	2.031	35.207	8.062		807	129	1.891	168.542	15.62
808	42	1.905	29.702	8.944		808	25	1.8	79.13	6.708
809	282	1.899	141.563	23.707		809	21	3.81	20.035	8.944
810	1754	2.89	65.451	76.551		810	1387	3.104	97.346	75.928
811	695	1.94	91.778	36.878		811	10425	2.198	82.428	172.247
812	30	2.667	58.644	8.944		812	275	2.383	100.937	27.785
813	72	2.068	1.949	12.369		813	40	2.143	77.554	9.487
814	10	2	90	4.472		814	673	4.542	68.448	62.968
815	208	2.498	164.307	22.847		815	86	3.052	118.264	17.205
816	28	2.071	29.336	7.616		816	58	2.246	87.034	11.705
817	259	4.964	89.937	37.216		817	1781	2.34	84.604	70.036
818	179	2.911	31.455	22.825		818	1074	2.115	162.627	54.148
819	11	1.818	135	4.472		819	256	4.625	39.08	43.278
820	12	2.167	0	5.099		820	988	3.191	105.163	75
821	64	1.656	113.401	10.296		821	249	3.183	122.149	34.409
822	29	2.241	153.237	8.062		822	312	4.459	95.891	41
823	232	2.325	149.287	23.324		823	13	2.231	90	5.385
824	433	2.158	92.717	31.401		824	79	2.881	56.226	15.556
825	106	2.847	12.783	19.313		825	116	2.484	35.212	20
826	657	1.913	93.98	35.777		826	6991	4.554	11.83	240.859
827	171	1.854	127.812	17.804		827	29	3.118	139.793	10.296
828	23	2.174	0	7.071		828	20	4.5	96.496	9.487
829	161	2.097	138.231	18.601		829	177	2.363	67.597	21.954
830	14	2.071	114.358	5.385		830	75	3	152.705	17.493
831	2398	2.831	111.631	88.323		831	11	2.636	165.286	5.385
832	71	2.606	100.126	13.601		832	1499	2.014	107.252	62.65
833	358	2.849	34.332	32.249		833	12	2.417	99.417	5.385
834	1716	1.942	22.513	59.093		834	686	1.996	139.432	40.804
835	40	2.225	32.65	9.434		835	48	2.853	102.819	13.928
836	3891	1.781	79.935	93.048		836	617	3.487	159.522	49.336
837	654	2.666	3.085	43.417		837	185	2.13	17.363	22.136
838	693	2.585	92.662	43.738		838	223	2.63	176.409	28.46
839	224	2.301	131.193	22.804		839	10	2	90	4.472
840	144	2.181	95.57	17.72		840	40	2.171	64.218	9.434
841	269	2.241	73.712	24.597		841	110	2.832	152.973	18.358
842	72	2.181	151.182	12.53		842	456	2.435	65.734	36.359
843	373	3.557	177.114	40.447		843	413	5.95	0.906	52.086
844	731	1.837	129.182	37.216		844	17	4.722	8.209	9.22
845	1276	2.077	102.937	53.367		845	578	2.358	157.822	41.629
846	165	3.915	76.153	26.249		846	1396	2.692	175.195	69.376
847	258	2.092	60.714	23.409		847	3294	2.879	105.353	122.642
848	337	2.279	119.21	28.16		848	17	2	164.828	5.831
849	43	1.86	61.607	8.944		849	31	3.029	131.288	10.296
850	228	1.775	80.911	20.248		850	319	4.156	109.594	41.629
851	545	3.38	91.312	44.045		851	61	4.391	101.864	16.763
852	1488	1.999	158.546	60.539		852	105	2.475	88.395	17.088
853	140	2.27	67.092	17.889		853	3442	2.122	133.329	102.786
854	110	3.7	41.861	21.932		854	3048	3.556	30.07	161.92
855	20	2.65	103.216	7.28		855	194	4.669	100.738	35.44
856	43897	3.206	31.135	549.225		856	46	3.521	16.722	13
857	3422	2.37	153.125	105.019		857	454	2.188	172.522	33.734
858	64	4.281	27.717	16.553		858	3403	4.186	32.975	149.496
859	268	1.627	26.35	20.881		859	38	2.487	49.994	9.849
860	37	1.973	28.188	8.544		860	16	1.812	90	5.385
861	21	1.905	11.31	6.325		861	7294	2.355	51.461	154.777
862	296	1.892	12.295	23.707		862	300	3.122	115.413	33.615
863	900	2.378	47.87	48.836		863	1674	2.25	20.341	75.611
864	81	1.869	114.899	12.53		864	7158	1.943	111.891	128.876
865	167	1.629	107.856	16.492		865	10	2	0	4.472
866	34	1.706	45	7.616		866	65	2.941	85.763	14.142
867	46421	2.763	30.401	485.004		867	653	2.182	145.251	41.231
868	15	1.933	99.462	5.385		868	26	2.5	54.208	8.062
869	213	2.082	102.362	21.932		869	24	2.708	29.693	8.062
870	111	2.366	70.817	16.279		870	18	2.222	77.764	6.325
871	54	1.852	57.971	10		871	438	3.065	165.362	47.17
872	747	2.085	124	44.407		872	11	2.364	90	5.099
873	12	2.167	90	5.099		873	75	2.132	130.229	13.928
874	26	2.5	56.877	8.062		874	474	2.214	19.843	34.482
875	6650	1.736	59.043	121.499		875	132	3.786	123.891	23.022
876	208	3.341	58.441	27.295		876	206	2.836	84.208	25.318
877	288	2.697	89.294	28.16		877	1456	2.671	112.983	76.485
878	1747	1.939	99.331	63.063		878	20	2.826	97.717	8.062
879	19	2.368	161.565	6.708		879	1732	2.323	64.82	74.947
880	17	2	138.467	5.831		880	16	2.5	0.402	6.325
881	64	1.812	11.862	10.77		881	1586	2.804	149.303	72.236
882	1243	4.129	96.264	82.037		882	723	4.303	97.063	64.938
883	371	3.846	152.688	41.785		883	40	2.195	114.438	9.487
884	13	1.923	13.776	5		884	81	3.542	140.027	18.439
885	83	2.229	90.735	13.601		885	13	1.923	135	5
886	41	1.951	77.652	8.944		886	52	3.262	8.417	14.56
887	23	1.957	9.556	6.708		887	12	2.417	99.417	5.385
888	47	1.702	47.115	8.944		888	14877	1.942	152.343	261.199
889	39	1.667	135	8.062		889	1149	3.774	149.121	83.487
890	94	1.809	155.349	13.038		890	53	2.581	7.64	12.649
891	162	2.222	167.135	18.974		891	48	2.438	133.39	10.817
892	1132	1.932	19.395	49.041		892	46	3.673	150.252	13.416
893	26	1.731	7.132	6.708		893	31	2.281	162.751	8.544
894	305	2.113	80.261	25.962		894	1355	2.258	139.562	62.434
895	201	2.294	139.803	21.471		895	284	2.988	121.285	35.805
896	38	2.632	56.195	10		896	26	2	163.826	7.211
897	19	2.105	20.967	6.325		897	273	3.55	110.708	34.176
898	254	2.144	18.176	25.318		898	2224	3.595	47.79	98.995
899	222	2.533	134.475	24.083		899	4708	2.285	23.235	143.84
900	15	2.267	0	5.831		900	51	2.189	51.536	10.77
901	198	2.732	19.052	23.259		901	123	2.585	99.658	18.682
902	134	1.649	45.591	14.866		902	2464	4.372	14.53	128.32
903	462	2.105	125.206	31.385		903	2109	2.153	54.089	84.077
904	3686	3.963	5.446	160.153		904	69	3.597	39.844	16.643
905	16	2.125	62.01	5.831		905	23	2.261	119.022	7.211
906	118	1.797	9.819	14.56		906	22	2.364	147.972	7.211
907	27	2.148	19.736	7.616		907	72	3.489	88.835	17.72
908	514	3.763	79.467	45.122		908	4877	3.283	51.729	170.135
909	116	2.009	55.932	15.264		909	2114	1.861	57.718	72.622
910	83	2.98	72.034	17.088		910	140	3.415	109.375	25
911	184	1.837	25.735	18.385		911	278	2.58	100.446	31.145
912	22	2.636	172.093	7.616		912	36	2.056	161.637	8.602
913	14	2.071	26.565	5.385		913	359	3.181	122.935	38.21
914	17457	1.747	150.787	190.234		914	152	1.933	29.785	18.601
915	19	1.789	45	5.831		915	66	3.394	106.668	15.524
916	23	1.783	20.702	6.403		916	18	1.889	115.406	5.831
917	51	2.039	179.434	10.198		917	54	3.642	44.577	15.62
918	386	1.921	98.67	27.514		918	38	2.282	137.113	9.434
919	11	1.818	45	4.472		919	45	4.426	118.221	14.422
920	55	2.473	32.29	11.662		920	15	2.125	42.426	5.831
921	34	1.912	36.92	8.062		921	94	3.606	133.766	21.401
922	154	1.806	157.236	17		922	378	2.446	148.584	34.655
923	176	4.088	73.208	27.203		923	79	3.469	93.028	18.439
924	398	1.651	104.408	25.632		924	102	2.429	68.694	16.492
925	1803	2.552	62.446	75		925	99	3.761	126.085	20.248
926	331	2.26	61.266	27.803		926	215	2.212	110.202	23.087
927	86	1.826	29.538	12.53		927	33	2.857	141.525	10
928	13	1.923	45	5		928	331	4.198	103.659	43.463
929	1191	3.88	95.121	76.792		929	92	3.557	97.661	20.224
930	220	3.839	17.63	32.016		930	101	2.019	162.326	14.765
931	166	1.62	46.492	16.401		931	1994	2.349	173.497	80.112
932	50	2.18	1.701	10.44		932	21	2.143	162.213	6.708
933	243	4.569	153.286	34		933	14	2.929	54.554	6.403
934	18	1.889	38.474	5.831		934	13	2.462	108.435	5.657
935	325	4.341	126.519	37.736		935	38	3.4	179.735	12.369
936	21	2.381	45	7.071		936	17	2.647	69.699	6.708
937	47	1.702	94.952	8.944		937	554	1.894	112.99	39.051
938	1198	4.27	108.877	76.844		938	3444	2.016	45.71	91.302
939	173	1.753	176.98	17.464		939	635	2.148	35.624	40.46
940	406	3.252	71.213	37		940	191	2.514	84.017	23.409
941	84	1.631	145.891	11.705		941	31	2.925	123.51	10.817
942	33505	2.75	65.036	401.487		942	26	3.571	43.258	10
943	58	1.672	102.492	9.849		943	474	3.797	158.136	45.618
944	4573	3.377	125.179	182.8		944	54	3.778	102.837	16.492
945	10	2	0	4.472		945	26	3.533	115.892	10.296
946	849	4.147	154.828	81.154		946	238	2.474	49.641	26.833
947	115	1.678	38.133	13.892		947	171	3.712	52.912	26.627
948	20	1.7	26.565	5.831		948	4367	2.297	57.25	127.413
949	1200	3.63	97.959	71.113		949	80	4.198	172.46	21.095
950	1596	2.248	134.814	62.482		950	803	2.759	38.042	48.877
951	16	1.812	60.767	5.385		951	32	2.656	89.656	9.22
952	16	2.125	35.072	5.831		952	1548	3.117	94.029	87.864
953	278	4.243	73.661	35.735		953	4398	2.926	83.789	139.807
954	23	1.783	159.298	6.403		954	269	5.027	89.406	40.792
955	40	2	22.79	8.944		955	154	2.31	59.917	19.698
956	850	4.05	140.267	64.9		956	105	2.518	126.893	16.643
957	107	2.248	20.529	15.652		957	25	3.63	134.118	9.899
958	38	2.737	92.574	10.198		958	625	2.573	100.258	48.384
959	541	2.246	112.881	35.903		959	8481	3.985	43.541	266.453
960	80	2	103.43	12.649		960	49	3.633	90.575	13.342
961	54051	2.242	58.611	415.496		961	23824	3.216	167.314	358.504
962	32005	2.605	82.247	383.96		962	67	1.903	121.111	11.705
963	102	1.641	176.189	13		963	98	3.306	93.346	20.248
964	13	2	0	5.099		964	491	1.932	132.887	35
965	129	3.733	87.649	23.345		965	1476	1.801	86.455	60.671
966	55	1.982	7.595	10.44		966	134	2.483	10.731	19.235
967	163	2.602	149.574	21.095		967	17	2	75.009	5.831
968	58	1.552	43.569	9.487		968	12	2.083	122.067	5
969	26	1.731	0	6.708		969	47	1.915	45.597	9.487
970	982	2.428	75.8	49.769		970	25	1.8	10.87	6.708
971	147	1.667	148.93	15.652		971	114	2.266	47.11	17.029
972	19	2.105	5.582	6.325		972	95	3.574	88.793	23.537
973	236	1.966	23.101	21.541		973	2416	2.338	123.625	90.028
974	12	2.167	90	5.099		974	14	2.429	172.839	5.831
975	2569	3.448	163.786	109.563		975	79	2.342	97.202	13.601
976	288	2.746	137.795	29.411		976	24	2.167	138.851	7.211
977	275	2.567	78.349	26.571		977	24	3.542	138.036	9.22
978	10	2	90	4.472		978	224	2.073	117.295	23.259
979	11	1.818	45	4.472		979	1858	2.202	38.389	80.455
980	882	3.484	75.931	58.249		980	1971	2.666	40.062	84.9
981	11	1.818	45	4.472		981	23	2.261	22.396	7.211
982	18	1.889	90	5.831		982	28	2.321	70.005	8.062
983	40	3.558	8.094	12.369		983	19	2.6	154.309	7.211
984	91	2.833	95.403	16.492		984	14	2.071	16.637	5.385
985	141	1.993	84.681	16.763		985	13	1.923	45	5
986	136	1.625	90	14.866		986	30	2.167	156.343	8.062
987	1814	3.456	133.279	87.201		987	432	4.301	89.819	49.163
988	28	1.607	0	6.708		988	20	3.4	82.875	8.246
989	21	1.905	75.964	6.325		989	543	3.311	105.317	50
990	22	1.818	11.31	6.325		990	4078	3.001	119.677	141.51
991	90	1.744	117.17	12.53		991	1392	3.503	25.633	75.769
992	752	2.38	100.213	43.658		992	552	2.328	106.975	39.962
993	128	2.039	33.53	16.155		993	11	2.364	0	5.099
994	186	2.027	137.84	19.416		994	21	2.524	84.435	7.28
995	204	1.667	31.155	18.439		995	44	2	128.511	9.487
996	141	2.113	80.674	17.263		996	28	2.321	139.683	8.062
997	26	1.731	8.514	6.708		997	11	2.273	164.929	5
998	768	2.555	62.994	46.573		998	23955	3.074	123.941	328.055
999	145	1.89	37.822	16.553		999	9697	2.431	169.258	204.834
1000	12930	2.201	89.72	219.082		1000	10087	1.944	98.642	155.708
1001	16	1.812	60.767	5.385		1001	1364	3.063	21.383	95.901
1002	67	2.582	6.657	13.153		1002	4045	2.083	57.517	103.121
1003	128	1.953	13.102	15.811		1003	104	3.372	31.027	24.083
1004	13	1.923	45	5		1004	424	4.458	100.155	55.902
1005	18	2.222	167.764	6.325		1005	3113	5.758	124.891	152.82
1006	55	1.927	22.824	10.296		1006	148	3.978	77.857	26.683
1007	15	2.267	51.264	5.831		1007	85	2.871	136.226	17.029
1008	126	2.699	8.142	19.647		1008	456	2.533	113.776	36.359
1009	66	1.894	41.208	11.18		1009	1327	2.905	93.687	68.007
1010	19	1.789	45	5.831		1010	607	2.961	108.249	50.99
1011	691	2.962	107.608	46.819		1011	159	4.401	119.824	28.302
1012	46	2.304	49.333	10.296		1012	17	2	15.172	5.831
1013	353	2.648	10.707	31.385		1013	37	2.868	78.712	10.44
1014	40	2	35.71	8.944		1014	134	3.181	177.958	22.204
1015	16	2.125	37.562	5.831		1015	101	2.314	145.484	17.804
1016	26	2	36.674	7.211		1016	21	2.905	128.196	7.81
1017	604	1.883	7.735	34.713		1017	53	2.093	67.734	10.63
1018	12	2.083	34.722	5		1018	29	2.759	81.115	8.944
1019	29	2.103	45	7.81		1019	1450	2.113	67.749	63.411
1020	56	3.179	82.105	13.342		1020	31	2.194	173.83	8.246
1021	43	1.86	31.017	8.944		1021	32	4.229	87.958	12.166
1022	33	1.97	45	8.062		1022	18	1.889	148.414	5.831
1023	1506	3.025	73.34	81.006		1023	11	1.818	45	4.472
1024	73	1.877	64.442	11.705		1024	188	2.113	79.576	20.248
1025	1725	3.302	165.754	91.198		1025	394	2.098	16.275	30
1026	1233	2.66	32.535	65.299		1026	29	2.241	113.692	8.062
1027	13	1.923	45	5		1027	91	1.949	91.204	13.892
1028	343	1.922	96.886	26.306		1028	147	3.508	114.614	25.06
1029	46	2.957	51.622	11.662		1029	215	3.448	79.001	31.623
1030	48	3.627	174.084	13.601		1030	2347	4.682	96.722	136.473
1031	129	2.715	149.948	18.788		1031	23205	1.868	169.851	310.696
1032	40	2	72.961	8.944		1032	622	3.651	8.976	54.148
1033	13	1.923	45	5		1033	3929	2.733	52.514	130.545
1034	80	1.85	85.457	12.166		1034	18	3.222	97.546	7.616
1035	16	2.125	52.589	5.831		1035	401	4.766	96.002	51.662
1036	57	2.035	167.257	10.77		1036	1052	2.52	89.938	71.386
1037	64	2.453	44.643	12.53		1037	55	2.391	69.405	12.369
1038	14	2.071	24.358	5.385		1038	132	3.311	144.707	22.361
1039	33	1.758	170.662	7.616		1039	3327	2.112	49.324	95.964
1040	801	3.67	95.122	56.569		1040	208	4.63	108.44	33.541
1041	16	1.812	150.767	5.385		1041	105	2.081	159.517	16.763
1042	34	1.912	34.955	8.062		1042	25	2.32	115.112	7.616
1043	1038	2.965	146.919	58.009		1043	14	2.071	82.427	5.385
1044	5027	2.083	168.251	115.117		1044	914	4.238	75.286	72.78
1045	172	1.721	40.021	17.205		1045	63	5.485	90.313	19.026
1046	106	1.934	19.184	14.318		1046	12	2.417	9.417	5.385
1047	19	1.789	45	5.831		1047	39	3.333	173.596	11.402
1048	168	2.024	6.573	18.439		1048	2684	2.253	10.85	86.539
1049	318	2.535	161.265	29.53		1049	13	2.231	163.764	5.385
1050	519	4.014	68.599	51.624		1050	13	2.615	78.69	5.831
1051	398	4.348	80.8	44.721		1051	10226	2.466	145.885	234.009
1052	128	2.054	82.5	16.279		1052	189	3.238	57.021	26.077
1053	57	1.912	8.877	10.44		1053	9	2	0	4.243
1054	145	1.89	64.606	16.553		1054	180	2.259	59.54	23.431
1055	24	1.875	14.305	6.708		1055	17	2.647	167.593	6.708
1056	548	2.552	125.788	37.736		1056	49	2.653	31.108	11.402
1057	19	1.789	135	5.831		1057	51	2.887	168.186	12.369
1058	40	2.725	171.633	10.44		1058	18	1.889	64.594	5.831
1059	52	1.923	46.434	10		1059	16	2.312	0	6.083
1060	20	2	63.988	6.325		1060	600	2.943	98.206	44.407
1061	559	3.482	31.434	46.872		1061	1004	3.428	106.028	64.031
1062	129	1.806	151.781	15.264		1062	34	3.118	15.794	10.296
1063	26	2.038	173.972	7.28		1063	42	4.022	129.359	13.454
1064	126	1.841	71.425	15.232		1064	27	1.963	166.952	7.28
1065	60	1.617	0.847	9.849		1065	948	3.463	121.922	68.505
1066	29	1.828	155.453	7.28		1066	30	2.281	173.595	8.544
1067	347	1.766	115.44	25		1067	16	2.125	175.163	5.831
1068	612	3.061	144.787	50.22		1068	288	1.789	158.669	24.042
1069	36	1.806	159.699	8.062		1069	18	1.889	25.406	5.831
1070	4296	2.316	65.956	141.174		1070	9	2	0	4.243
1071	308	2.786	173.857	30.594		1071	24	2.417	21.976	7.616
1072	510	1.801	25.538	31.385		1072	222	4.063	4.038	32.062
1073	16	1.812	60.767	5.385		1073	31	2.871	106.323	9.434
1074	352	2.585	119.658	31.385		1074	31	3.031	59.5	9.849
1075	651	2.833	67.739	52.555		1075	270	2.121	148.237	26.173
1076	29	2.103	14.933	7.81		1076	6092	2.031	160.105	131.126
1077	462	2.597	157.568	36.249		1077	12	2.083	57.933	5
1078	1733	1.765	55.444	59.203		1078	29	2	80.031	7.616
1079	2747	1.845	89.156	74.967		1079	183	2.192	23.31	21.095
1080	26	2.038	173.972	7.28		1080	439	5.352	178.415	51.157
1081	25	1.8	32.668	6.708		1081	17	3.118	96.372	7.28
1082	68	1.721	55.668	10.817		1082	13	2.615	165.128	5.831
1083	1348	1.905	28.147	53.263		1083	369	6.022	115.802	61.741
1084	1604	2.676	79.273	77.473		1084	8553	2.362	117.931	166.712
1085	76	2.753	11.041	14.56		1085	25	2.6	157.395	8.062
1086	27	1.926	129.596	7.211		1086	20	3.25	115.381	8.062
1087	1808	3.573	138.805	82.976		1087	1276	1.955	103.516	57.723
1088	77	1.779	175.957	11.705		1088	12	2.083	122.067	5
1089	5641	4.252	122.321	182.877		1089	35	2.786	11.85	10.817
1090	106	2.358	50.211	15.811		1090	236	2.163	133.52	24.698
1091	19	2.789	0.549	7.28		1091	14	2.429	82.839	5.831
1092	367	3.532	66.282	37.162		1092	87	3.094	81.285	18.111
1093	161	1.883	83.076	17.464		1093	1369	1.93	151.15	55.444
1094	1443	5.263	136.396	100.265		1094	114	1.857	129.005	14.866
1095	1563	2.259	73.637	66.851		1095	68	3.169	45.443	15
1096	482	2.157	12.592	34.54		1096	942	2.693	90.38	53.759
1097	2394	3.127	161.87	104.809		1097	81	4.494	120.136	20
1098	56	2.232	26.613	11.18		1098	9935	2.676	122.792	195.686
1099	399	2.684	116.074	37.216		1099	9	2	0	4.243
1100	11	1.818	45	4.472		1100	48	4.419	116.734	16.553
1101	178	2.5	40.181	21.095		1101	25904	1.972	40.186	299.883
1102	202	1.946	160.829	19.925		1102	2210	2.139	15.717	90.521
1103	715	2.509	20.993	45.88		1103	82	2.949	11.449	17.088
1104	37	2.622	167.154	9.849		1104	178	2.518	129.066	23.431
1105	70	1.943	142.363	11.662		1105	115	3.23	173.739	23.087
1106	67	2.759	145.684	14.765		1106	346	3.706	144.876	39.825
1107	140	2.513	0.678	19.416		1107	21	2.143	7.202	6.708
1108	105	1.619	69.543	13.038		1108	11	2.273	105.071	5
1109	446	2.378	174.299	32.894		1109	152	3.077	127.423	22.804
1110	4284	2.61	139.095	130.208		1110	30	2.167	124.463	8.062
1111	1256	4.01	140.561	73.246		1111	62	1.887	28.748	10.817
1112	134	3.015	49.518	20.248		1112	14583	3.612	99.823	337.913
1113	27	1.926	39.596	7.211		1113	5762	2.596	124.673	157.747
1114	62	1.758	0	10.44		1114	113	3.164	83.199	19.647
1115	15	2.267	38.736	5.831		1115	22	3.345	78.769	9.849
1116	408	3.327	52.425	39.205		1116	52	2.193	128.706	11.18
1117	350	1.901	80.301	26.306		1117	1725	2.556	78.468	74.726
1118	99	4.051	92.593	20.025		1118	2994	2.145	73.455	85.094
1119	17	1.706	0	5.385		1119	9	2	0	4.243
1120	134	2.93	87.282	20.396		1120	35	2.162	116.084	8.944
1121	181	2.575	101.011	21.587		1121	10	2	0	4.472
1122	80	1.625	22.441	11.402		1122	1021	2.469	1.4	59.414
1123	281	2.376	84.886	26.476		1123	17	2.647	63.409	6.708
1124	36	2.5	68.161	9.487		1124	47	3.036	24.585	13.038
1125	11	1.818	45	4.472		1125	20	1.7	63.435	5.831
1126	81	4.777	165.939	21.19		1126	26	3.533	24.888	10.296
1127	73	2.534	7.868	13.601		1127	15	1.933	174.116	5.385
1128	20	2.5	137.885	7.071		1128	1329	2.99	103.678	70.859
1129	174	3.095	14.862	24.187		1129	28	2.857	154.877	8.944
1130	22	2.045	31.201	6.708		1130	4728	2.659	96.725	130.553
1131	94	4.462	74.294	21.541		1131	17	2.647	20.301	6.708
1132	366	1.776	6.979	25.495		1132	19	3.053	0.584	7.616
1133	173	1.572	5.614	16.492		1133	23	3.88	153.699	9.849
1134	58	2.345	70.51	11.662		1134	26	2.8	40.091	9.899
1135	11	1.818	45	4.472		1135	40	1.977	100.299	9.22
1136	33	1.97	27.193	8.062		1136	17	2.412	41.304	6.403
1137	27	1.963	28.155	7.28		1137	1962	2.665	81.809	79.831
1138	623	2.077	105.68	36.401		1138	14	1.786	0	5
1139	514	2.05	133.692	33.302		1139	120	2.685	101.221	18.682
1140	1348	1.702	147.428	48.549		1140	49	3.02	11.062	12.166
1141	390	2.491	140.089	32.65		1141	57	5.453	96.234	18.682
1142	25	2.12	103.391	7.28		1142	14	2.643	90	6.083
1143	277	1.906	0.631	23.345		1143	25	2.72	96.91	8.246
1144	30	2.167	33.365	8.062		1144	17	3.059	29.357	7.211
						1145	34	3.091	23.558	11.662
						1146	53	3.233	154.898	13.928
						1147	16	1.812	90	5.385
						1148	62	3.154	79.669	14.318
						1149	50	2.189	175.541	10.77
						1150	13	3.714	116.909	7.211
						1151	243	2.44	73.903	28.46
						1152	7	1.857	90	3.606
						1153	217	4.339	113.212	36.674
						1154	1277	2.145	60.319	57.271
						1155	30	3.467	80.873	10.198
						1156	1879	2.646	103.936	104.561
						1157	182	2.055	101.846	20.224
						1158	22	3.118	78.732	10.296
						1159	14	2.429	30.525	5.831
						1160	202	1.924	10.821	20.809
						1161	74	4.437	85.929	19.647
						1162	1739	3.001	125.655	93.509
						1163	21	2.955	124.643	8.062
						1164	6634	2.942	94.981	175.011
						1165	22	3.636	28.011	8.944
						1166	31	2.097	160.437	8.062
						1167	138	4.076	172.571	25.298
						1168	12675	3.17	108.464	304.429
						1169	12	2.833	162.863	5.831
						1170	1916	3.261	110.846	104.69
						1171	28	3.233	66.831	9.849
						1172	2108	1.751	46.475	75.928
						1173	65	2.985	108.146	13.928
						1174	25	2.08	135	7.211
						1175	33	3.118	153.048	10.296
						1176	31	2.387	145.397	8.602
						1177	4249	2.068	20.452	132.004
						1178	28	2.643	47.661	8.602
						1179	23	2.522	138.033	7.616
						1180	20	2.25	30.069	6.708
						1181	35	2.98	168.903	12.083
						1182	570	3.421	146.148	46.648
						1183	13	1.923	45	5
						1184	40	3.048	53.271	11.314
						1185	64	2.061	32.144	11.662
						1186	17	2.647	20.301	6.708
						1187	10	3.2	135	5.657
						1188	230	3.515	178.986	34.059
						1189	563	3.385	46.229	50.249
						1190	447	2.914	90.437	38.21
						1191	1113	2.564	18.415	64.195
						1192	108	3.789	95.893	21.587
						1193	9098	1.663	55.682	141.51
						1194	118	2.336	37.811	17.889
						1195	11	2.273	74.929	5
						1196	23	3.696	99.831	9.22
						1197	166	2.99	132.655	24.083
						1198	1043	4.367	108.565	90.874
						1199	41	3.205	174.328	15.297
						1200	24	1.875	19.605	6.708
						1201	1308	2.36	52.628	62.482
						1202	18	3.222	166.953	7.616
						1203	14	2.286	135	5.657
						1204	15	2.133	0	5.657
						1205	170	1.828	61.099	18.439
						1206	24	3.56	25.807	9.434
						1207	15	2.267	152.451	5.831
						1208	16917	2.538	104.6	244.205
						1209	98	4.842	19.649	25.942
						1210	15	2.133	45	5.657
						1211	19	1.789	45	5.831
						1212	7	2.857	81.65	4.472
						1213	25	3.4	90	9.22
						1214	561	1.947	129.262	36.892
						1215	25	2.92	2.91	8.544
						1216	21	2.143	148.503	6.708
						1217	11	2.273	164.929	5
						1218	21	3.476	110.258	8.544
						1219	218	2.297	166.522	25.495
						1220	23	2.643	63.257	8.602
						1221	10442	4.324	93.94	293.246
						1222	25	3.214	77.942	9.487
						1223	76	2.078	61.296	12.649
						1224	234	2.234	1.9	25.495
						1225	243	2.516	65.801	26.401
						1226	13	1.923	45	5
						1227	33	3.939	80.69	11.402
						1228	16	2.562	121.961	6.403
						1229	43	2.766	91.212	11.402
						1230	61	2.532	168.204	12.53
						1231	4377	2.479	72.473	120.785
						1232	19	1.789	90	5.831
						1233	15	2.733	121.793	6.403
						1234	155	7.409	94.125	37.121
						1235	2760	2.501	133.62	108.167
						1236	33	3.163	77.282	11.662
						1237	116	2.417	41.407	19.105
						1238	39	2.311	29.375	10.198
						1239	15	3	102.362	6.708
						1240	19	3.05	120.268	7.81
						1241	14	2.071	7.573	5.385
						1242	312	3.558	2.168	41.195
						1243	21	1.905	8.391	6.325
						1244	17	2.647	94.308	6.708
						1245	2843	3.375	69.219	117.686
						1246	302	3.378	132.417	36.62
						1247	15	2.267	62.451	5.831
						1248	17	3.059	106.423	7.211
						1249	17	3.118	86.004	7.28
						1250	61	2.066	83.64	12.53
						1251	4018	2.272	158.046	120.615
						1252	61	2.535	63.692	13.416
						1253	15	2.667	23.912	6.325
						1254	1266	2.474	95.214	64.203
						1255	39	3.395	20.725	12.083
						1256	11	2.273	164.929	5
						1257	5667	2.93	101.08	151.476
						1258	14	1.786	90	5
						1259	15	3	40.075	6.708
						1260	26	2.808	100.805	8.544
						1261	20	2.6	140.699	7.211
						1262	16	2.5	0	6.325
						1263	24	2.417	77.687	7.616
						1264	3313	2.222	119.944	102.728
						1265	706	3.28	114.623	52.393
						1266	20	3.05	34.409	7.81
						1267	29	2.552	38.912	8.602
						1268	14	2.429	151.384	5.831
						1269	1655	3.374	55.532	82.735
						1270	20	2.9	160.859	7.616
						1271	56	2.386	142.244	11.662
						1272	18	2.944	86.459	7.28
						1273	360	1.897	135.118	27.514
						1274	10	2	90	4.472
						1275	17	2.353	76.036	6.325
						1276	857	2.596	72.049	52.953
						1277	10	2	90	4.472
						1278	69	2.456	160.096	14.866
						1279	14	2.071	24.358	5.385
						1280	176	2.083	118.643	20.616
						1281	35	3.333	82.774	11.402
						1282	125	2.097	167.231	16.763
						1283	13	2.231	109.794	5.385
						1284	17	2.647	18.813	6.708
						1285	19	2.368	149.14	6.708
						1286	23	1.783	20.702	6.403
						1287	55	2.193	79.423	11.18
						1288	406	2.23	169.476	33.956
						1289	166	3.572	95.453	28.16
						1290	92	3.347	105.579	20.125
						1291	14	2.071	90	5.385
						1292	24	2.963	4.424	8.944
						1293	160	4.163	1.197	32.388
						1294	15	1.933	9.462	5.385
						1295	27	2.407	85.83	8.062
						1296	3090	3.293	98.199	128.32
						1297	17	2.889	43.261	7.211
						1298	192	2.308	168.532	21.541
						1299	616	2.696	152.112	51.971
						1300	121	2.772	47.351	19.416
						1301	9	2.778	54.217	5
						1302	11	2.364	0	5.099
						1303	49	2.109	126.635	10.77
						1304	22	2.955	30.284	8.062
						1305	395	2.835	128.561	43.417
						1306	1247	2.076	83.528	56.223
						1307	12	2.417	80.583	5.385
						1308	14	1.786	90	5
						1309	1089	2.064	144.541	54.745
						1310	20	2.955	136.711	8.062
						1311	13	1.923	45	5
						1312	15	1.933	80.538	5.385
						1313	1647	2.938	150.256	82.855
						1314	1667	6.593	178.536	121.202
						1315	16	2.5	73.619	6.325
						1316	18	2.778	142.498	7.071
						1317	2047	2.474	100.63	79.404
						1318	17648	3.543	99.017	349.704
						1319	208	5.427	75.629	36.688
						1320	34	2.795	26.367	10.44
						1321	23	1.957	149.957	6.708
						1322	19	2.105	140.655	6.325
						1323	21	2.143	118.684	6.708
						1324	21	3.238	1.814	8.246
						1325	19	2.762	111.798	7.616
						1326	30	2.167	76.96	8.062
						1327	37	3.135	11.879	10.77
						1328	13	1.923	45	5
						1329	18489	2.371	121.185	246.564
						1330	2891	3.175	90.92	116.297
						1331	855	2.883	96.072	59.304
						1332	22	2.409	173.509	7.28
						1333	47	1.894	25.895	9.434
						1334	15	2.267	148.147	5.831
						1335	18850	1.967	49.238	236.882
						1336	15	2.667	84.586	6.325
						1337	4160	1.929	131.428	114.061
						1338	52	2.131	39.617	11.402
						1339	28	2.321	146.971	8.062
						1340	33	2.976	100.86	11.18
						1341	25	3	10.983	9.487
						1342	20	2.05	149.56	6.403
						1343	45	2.978	73.785	11.705
						1344	13	2.615	165.128	5.831
						1345	17	2.647	72.337	6.708
						1346	14	2.429	24.985	5.831
						1347	11	2.364	90	5.099
						1348	31	2.65	23.123	10.296
						1349	14	2.857	172.466	6.325
						1350	1176	2.456	51.47	61.033
						1351	6551	2.329	178.45	181.397
						1352	11	2.364	0	5.099
						1353	12	2.083	122.067	5
						1354	24	2.708	114.677	8.062
						1355	11	2.364	90	5.099
						1356	15	2.667	84.586	6.325
						1357	23	2.522	10.882	7.616
						1358	17	2.412	140.811	6.403
						1359	31	2.176	109.866	8.602
						1360	15	2.267	62.451	5.831
						1361	26	3.214	11.219	9.487
						1362	16	2.813	63.584	6.708
						1363	17	1.706	0	5.385
						1364	35	2.778	122.159	10
						1365	731	3.481	132.495	71.561
						1366	20	2.6	27.425	7.211
						1367	32	3.061	15.359	10.05
						1368	37	4.39	32.998	13.416
						1369	2853	1.887	140.013	81.216
						1370	12	2.083	55.278	5
						1371	211	2.994	139.043	30.61
						1372	33	3.919	173.495	12.042
						1373	297	3.253	15.751	37.577
						1374	47	3.942	179.792	14.318
						1375	8302	4.343	25.973	234.719
						1376	1600	3.356	126.286	86.839
						1377	25	2.32	163.387	7.616
						1378	941	2.7	169.884	54.571
						1379	4171	1.948	49.815	153.323
						1380	362	1.883	18.763	27.166
						1381	21	1.619	0	5.831
						1382	9	2	0	4.243
						1383	18	2.5	2.314	6.708
						1384	30	2.781	129.108	9.434
						1385	99	3.374	117.245	19.698
						1386	532	1.695	99.188	34.176
						1387	154	3.247	100.141	24.042
						1388	6399	2.704	150.336	160.078
						1389	18	2.222	7.118	6.325
						1390	32	2.939	23.234	9.849
						1391	18	2.889	127.254	7.211
						1392	1535	1.85	179.399	65
						1393	22	2.636	104.674	7.616
						1394	35	4.571	104.412	12.649
						1395	29	3.303	117.476	10.44
						1396	19	3.7	137.982	8.602
						1397	22	2.955	122.724	8.062
						1398	16	2.941	151.979	7.071
						1399	271	1.778	79.623	24.331
						1400	230	3.171	106.407	32.249
						1401	354	3.679	27.192	41.049
						1402	761	4.295	143.379	65.734
						1403	967	2.454	157.885	53.451
						1404	1103	1.866	66.35	50.448
						1405	12	2.417	80.583	5.385
						1406	3140	2.659	145.623	104.805
						1407	252	2.927	113.425	34.132
						1408	35	2.429	77.755	9.22
						1409	33	3.425	166.013	11.705
						1410	18	1.889	148.414	5.831
						1411	11558	4.222	109.282	260.665
						1412	947	3.1	119.509	57.454
						1413	40	3.262	91.114	11.705
						1414	415	2.567	102.485	40.025
						1415	49	2.386	17.086	11.662
						1416	1341	3.138	96.851	74.733
						1417	10438	2.866	109.173	228.554
						1418	177	3.174	100.387	27.659
						1419	2073	3.481	129.907	96.047
						1420	37	3.049	167.437	11.18
						1421	211	3.826	79.361	31.78
						1422	610	2.677	81.981	47.17
						1423	474	3.387	50.256	41.4
						1424	63453	4.432	46.97	774.455
						1425	5058	2.239	0.261	131.061
						1426	1098	5.512	136.35	89.404
						1427	2110	2.726	80.652	88.459
						1428	372	2.294	139.361	35.228
						1429	110	2.674	93.325	19.416
						1430	547	2.436	129.947	40.311
						1431	11	1.818	45	4.472
						1432	3020	2.399	156.099	112.539
						1433	35	2.343	3.98	9.055
						1434	16	2.562	31.961	6.403
						1435	127	2.114	168.195	19.723
						1436	30	2.433	165.457	8.544
						1437	555	1.875	95.604	36.359
						1438	107	2.442	119.123	18.358
						1439	34	3.271	111.801	12.53
						1440	73	2.438	99.449	15.297
						1441	685	2.058	153.576	46.325
						1442	10236	2.558	30.655	191.167
						1443	29	2	170.031	7.616
						1444	3530	2.23	68.874	98.407
						1445	1544	3.905	67.958	82.855
						1446	7021	5.464	95.183	228.009
						1447	2044	2.563	147.877	78.816
						1448	20	2.25	164.969	6.708
						1449	1474	2.737	175.673	78.058
						1450	13	2.231	90	5.385
						1451	58	2.553	53.827	13.928
						1452	30	2.581	69.189	8.944
						1453	20	2.05	137.08	6.403
						1454	203	2.148	171.08	23.77
						1455	1200	3.081	57.91	72.201
						1456	31	2.766	26.996	11.402
						1457	648	2.949	161.456	49.739
						1458	19	2.105	65.301	6.325
						1459	30	2.581	110.58	8.944
						1460	7682	2.172	37.271	155.206
						1461	12	2.833	72.863	5.831
						1462	164	2.016	173.94	19.313
						1463	44	1.978	43.074	9.434
						1464	1473	2.983	127.149	75.166
						1465	44	2.957	116.162	11.662
						1466	36	4.25	81.08	12.369
						1467	26	2.846	122.147	8.602
						1468	5099	3.033	166.611	147.139
						1469	28	2.071	29.805	7.616
						1470	15	2.133	57.114	5.657
						1471	14	2.071	24.358	5.385
						1472	1704	2.661	129.614	76.837
						1473	1631	4.662	116.989	116.469
						1474	16	2.562	116.063	6.403
						1475	163	2.665	89.116	23.087
						1476	150	3.68	16.574	26.926
						1477	89	2.618	74.393	15.264
						1478	109	2.976	133.101	19.209
						1479	21	2.826	150.596	8.062
						1480	7696	2.3	172.38	168.003
						1481	102	2.878	94.239	19.416
						1482	863	6.588	127.326	95.415
						1483	4292	2.258	131.78	116
						1484	3317	3.15	113.248	125.172
						1485	11	2.273	74.929	5
						1486	853	2.458	2.383	51.088
						1487	516	3.586	72.547	48.466
						1488	447	3.038	14.2	40.162
						1489	33	2.725	67.802	10.44
						1490	40	2.653	90.255	11.402
						1491	11	2.273	164.929	5
						1492	254	2.394	91.199	30.083
						1493	5057	2.164	2.279	120.507
						1494	242	2.973	153.491	35
						1495	36	4.048	31.126	13.038
						1496	43	2.907	152.771	11.18
						1497	2362	2.106	78.109	76.844
						1498	1310	2.69	171.107	71.176
						1499	267	3.276	107.505	31.765
						1500	84	3.804	41.25	19.209
						1501	2814	2.572	109.134	110.463
						1502	3013	2.257	86.798	95.854
						1503	142	2.276	134.723	18.601
						1504	6705	2.729	146.938	157.003
						1505	1134	1.986	47.783	52.802
						1506	27	2.148	19.739	7.616
						1507	12	2.417	170.583	5.385
						1508	3736	1.868	147.541	97.406
						1509	14	2.429	125.604	5.831
						1510	28	3.656	54.489	10.817
						1511	87	2.6	89.051	15.297
						1512	186	1.772	30.562	18.682
						1513	141	2.376	2.102	19.313
						1514	37	3.378	66.691	11.18
						1515	588	1.902	156.977	36.674
						1516	15	2.267	31.853	5.831
						1517	202	3.668	119.454	37.577
						1518	1572	2.631	124.124	75.073
						1519	6147	2.324	104.943	133.33
						1520	67	2.703	91.745	14.142
						1521	5597	2.532	29.986	150.097
						1522	369	2.551	72.416	37.014
						1523	57	2.881	119.667	13.038
						1524	21	3.87	155.666	9.434
						1525	7516	2.051	159.948	149.566
						1526	24	2.167	153.997	7.211
						1527	1556	2.692	87.908	71.176
						1528	5431	2.706	76.967	140.616
						1529	184	3.185	110.301	30.806
						1530	5323	2.305	55.784	118.596
						1531	13	1.923	103.776	5
						1532	21	2.467	45.694	8.602
						1533	83	3.236	128.961	18.868
						1534	7046	2.924	156.458	160.153
						1535	314	2.192	78.958	28.284
						1536	621	1.695	65.34	34.67
						1537	23	2.304	93.702	7.28
						1538	22	2.955	72.375	8.062
						1539	39	2.023	86.555	9.434
						1540	28	3	11.446	9.487
						1541	36	2.179	64.657	9.22
						1542	110	2.828	107.144	20.248
						1543	6	2.167	90	3.606
						1544	77	2.616	56.324	15
						1545	242	2.753	17.575	29.12
						1546	4462	3.207	62.006	149.563
						1547	21611	1.715	30.754	261.283
						1548	58	2.881	63.538	13.038
						1549	1059	2.606	153.599	55.902
						1550	2420	2.796	160.884	87.098
						1551	132	2.485	29.959	18.385
						1552	282	3.878	48.325	38.288
						1553	9	2	0	4.243
						1554	341	1.852	74.102	25.71
						1555	86	2.535	63.781	14.765
						1556	683	1.834	82.837	43.417
						1557	22	2.364	59.237	7.211
						1558	107	1.934	25.142	15.297
						1559	15	2.267	121.853	5.831
						1560	491	2.114	5.06	34.409
						1561	75	6.554	121.176	23.324
						1562	325	1.653	8.486	25
						1563	151	1.684	19.011	16.155
						1564	571	5.809	98.267	68.469
						1565	50	3.673	131.899	14.213
						1566	205	2.55	88.499	23.195
						1567	11861	2.83	96.788	245.734
						1568	181	4.987	113.766	34.015
						1569	282	2.331	88.957	32.28
						1570	2112	3.61	64.673	99.96
						1571	33	1.97	151.825	8.062
						1572	20	2.25	101.195	6.708
						1573	62	2.315	160.683	13
						1574	18788	3.427	117.496	419.839
						1575	2258	2.389	80.885	93.744
						1576	16	1.812	90	5.385
						1577	100	2.728	168.734	16.763
						1578	9286	4.026	111.682	228.079
						1579	68	2.282	161.709	13.928
						1580	541	2.959	116.857	43.417
						1581	223	2.828	130.604	25.612
						1582	2323	4.263	139.497	123.037
						1583	241	3.923	128.426	31.064
						1584	324	1.745	77.535	25.612
						1585	177	2.119	36.579	21.541
						1586	516	1.818	48.104	36.125
						1587	1878	2.691	107.194	93.638
						1588	1055	1.997	8.511	54.571
						1589	162	4.403	40.805	30.48
						1590	504	2.491	83.801	40.608
						1591	24	2.833	176.089	8.246
						1592	6456	4.346	118.682	214.555
						1593	177	3.252	59.422	26.627
						1594	474	5.768	61.468	60.902
						1595	16	1.812	90	5.385
						1596	71	2.986	25.828	14.765
						1597	914	2.357	118.471	55.227
						1598	112	3.494	177.391	24.515
						1599	623	3.031	84.398	48.466
						1600	1717	1.876	68.185	66.129
						1601	252	4.715	84.129	37.483
						1602	7886	2.314	100.755	167.287
						1603	332	1.762	140.293	25.08
						1604	13867	3.114	139.289	292.481
						1605	56	3.419	86.521	14.56
						1606	232	3.759	115.585	31.623
						1607	2940	3.438	96.358	127.475
						1608	822	4.851	159.073	74.465
						1609	37	2.65	112.219	10.296
						1610	36	2.524	20.489	10.296
						1611	106	2.237	166.757	17.117
						1612	264	2.491	170.943	26.173
						1613	1315	4.373	64.066	89.308
						1614	415	2.773	161.312	37.162
						1615	1822	3.132	138.456	82.807
						1616	433	2.646	154.151	38.833
						1617	21	3.238	87.484	8.246
						1618	2734	3.501	12.836	118.258
						1619	583	2.381	108.274	47.707
						1620	28	4.036	136.326	10.63
						1621	134	2.688	27.985	22.361
						1622	34	2.618	135.071	9.434
						1623	513	3.083	92.885	48.374
						1624	35	2.286	114.155	8.944
						1625	1944	2.413	90.653	85.866
						1626	5646	4.318	125.733	191.23
						1627	1373	4.53	143.486	87.006
						1628	112	2.992	29.016	18.868
						1629	4243	2.271	125.925	115.676
						1630	142	4.032	76.66	27.313
						1631	377	3.948	131.812	42.802
						1632	235	1.731	116.695	21.541
						1633	3975	4.398	118.673	172.795
						1634	26	2.038	11.18	7.28
						1635	443	2.216	37.622	32.202
						1636	394	1.927	106.83	30.887
						1637	60	3.635	134.425	16.401
						1638	26	2.5	86.755	8.062
						1639	71	1.915	66.669	11.662
						1640	345	5.161	123.512	47.707
						1641	71	2.487	75.663	13.928
						1642	32	2.727	102.43	9.487
						1643	1344	2.021	95.591	73.6
						1644	22	2.364	126.89	7.211
						1645	45	2.222	133.627	10
						1646	27	3.593	21.711	9.849
						1647	6415	3.217	66.275	182.789
						1648	685	3.681	53.1	57.009
						1649	159	3.433	2.814	27.166
						1650	35	2.162	128.993	8.944
						1651	14519	1.811	22.409	210.381
						1652	44627	2.708	71.985	453.234
						1653	250	2.771	75.163	29.12
						1654	494	4.35	115.868	53.666
						1655	647	3.374	119.902	50.804
						1656	45	3.311	123.026	12.207
						1657	22	2.636	167.561	7.616
						1658	149	7.234	80.767	35.171
						1659	676	3.031	67.767	60.539
						1660	628	2.326	158.346	42.154
						1661	231	1.825	11.129	21.19
						1662	28	2.321	171.973	8.062
						1663	127	3.081	171.005	20.396
						1664	89	2.144	104.696	14.422
						1665	23	3.083	119.336	8.602
						1666	37	2.511	103.385	10.63
						1667	80	3.885	129.974	18.385
						1668	720	2.15	100.817	41.183
						1669	22	2.045	142.896	6.708
						1670	16	1.812	90	5.385
						1671	270	1.753	155.516	22.472
						1672	32	2.312	139.978	8.602
						1673	426	1.988	6.642	31.048
						1674	11	2.273	53.13	5
						1675	106	2.872	130.685	17.692
						1676	616	3.05	8.04	56.886
						1677	135	2.897	86.009	23.087
						1678	108	1.923	130.247	15
						1679	24	2.542	57.557	7.81
						1680	11	2.273	105.071	5
						1681	27	2.148	115.004	7.616
						1682	218	3.029	94.018	28.862
						1683	15	2.267	152.451	5.831
						1684	66	2.608	99.087	13.892
						1685	139	2.035	124.181	17
						1686	39	2.925	145.567	10.817
						1687	485	4.093	105.277	51.264
						1688	10	2	0	4.472
						1689	23	2.522	132.3	7.616
						1690	1809	2.85	98.856	88.233
						1691	204	4.728	84.19	35.128
						1692	177	2.104	6.234	20.1
						1693	60	2.467	19.582	12.166
						1694	43	2.256	108.803	9.849
						1695	19	3.053	110.32	7.616
						1696	198	1.931	54.258	21.84
						1697	10	2	0	4.472
						1698	161	2.433	139.948	20.809
						1699	15	2.667	95.414	6.325
						1700	34	4.048	140.03	13.038
						1701	706	2.723	41.404	50
						1702	12481	3.626	146.868	280.979
						1703	18	2.944	4.174	7.28
						1704	13	4.077	87.855	7.28
						1705	15582	1.982	93.374	203.73
						1706	31	3.25	127.749	10.817
						1707	1310	2.033	39.337	54.626
						1708	542	2.396	172.25	41.593
						1709	47	3.4	125.15	13.038
						1710	47	2.319	178.667	10.44
						1711	765	3.437	87.164	57.559
						1712	40	2.225	53.598	9.434
						1713	23	2.92	78.37	8.544
						1714	1020	2.725	72.085	58.181
						1715	15603	2.653	95.42	278.948
						1716	38	3.87	87.813	13.342
						1717	614	2.377	175.233	42.19
						1718	170	2.12	112.854	21.401
						1719	539	2.109	104.421	40.112
						1720	226	2.552	121.788	25.807
						1721	22	2.636	14.331	7.616
						1722	267	3.633	106.588	31.78
						1723	2855	2.394	142.458	94.641
						1724	54	3.404	76.569	13.928
						1725	114	3.134	144.814	22.672
						1726	1727	2.902	4.412	79.906
						1727	5124	2.968	55.767	166.208
						1728	438	2.759	136.004	37.216
						1729	335	2.71	82.113	34.059
						1730	18	2.944	173.605	7.28
						1731	38	2.051	13.803	8.944
						1732	168	2.376	160.516	21.19
						1733	2257	3.657	145.373	108.757
						1734	1652	1.846	62.191	66.212
						1735	20	2.65	102.308	7.28
						1736	39	3.163	104.057	11.662
						1737	25	2.346	52.296	7.81
						1738	43	2.477	171.02	10.44
						1739	20	2.6	72.112	7.211
						1740	15	2.267	27.549	5.831
						1741	13	1.923	45	5
						1742	129	3.272	103.355	25
						1743	35	2.971	0.086	10.198
						1744	9	2	0	4.243
						1745	10	2.9	90	5.385
						1746	28	3.788	156.062	11.18
						1747	71	1.915	48.653	11.662
						1748	29	2.667	58.468	8.944
						1749	23	2.708	155.687	8.062
						1750	13	2.231	70.206	5.385
						1751	28	4.643	83.371	11.402
						1752	32	2.031	70.89	8.062
						1753	14	2.857	170.99	6.325
						1754	18	2.889	65.742	7.211
						1755	262	2.598	112.493	33.422
						1756	30	2.281	166.106	8.544
						1757	17	2.647	149.907	6.708
						1758	12	2.083	34.722	5
						1759	19	2.6	27.941	7.211
						1760	20	2.9	19.141	7.616
						1761	18	3.211	126.091	7.81
						1762	21	2.143	7.202	6.708
						1763	18	1.889	90	5.831
						1764	74	2.07	82.36	13.342
						1765	31	4.257	153.324	12.207
						1766	23	2.846	145.766	8.602
						1767	63	2.568	138.037	14.422
						1768	32	2.622	133.551	9.849
						1769	27	2.543	121.757	9.434
						1770	21	1.952	36.136	6.403
						1771	17	2	164.828	5.831
						1772	23	2.652	51.359	7.81
						1773	9	2	0	4.243
						1774	14	2.429	7.161	5.831
						1775	170	3.283	0.287	27.659
						1776	23	2.826	30.213	8.062
						1777	30	2.167	105.306	8.062
						1778	30	2.167	56.954	8.062
						1779	48	4.062	1.239	16.125
						1780	45	4.237	24.85	15.811
						1781	79	2.508	23.774	17.205
						1782	25	3.2	110.532	8.944
						1783	56	2.622	10.436	13.928
						1784	230	3.032	156.057	30.61
						1785	33	3.545	117.972	10.817
						1786	159	1.95	12.202	18.788
						1787	14	2.429	23.125	5.831
						1788	27	3.214	162.087	9.487
						1789	54	2.986	177.215	14.56
						1790	61	2.464	32.757	13.038
						1791	23	3.042	171.647	8.544
						1792	42	3.825	155.584	14.765
						1793	37	2.018	151.656	10.63
						1794	16	1.812	0	5.385
						1795	204	2.942	125.511	26.627
						1796	273	2.067	121.151	28.792
						1797	41	4	18.226	13.416
						1798	12863	2.197	97.706	252.634
						1799	13	1.923	135	5
						1800	677	3.43	134.549	73.661
						1801	5606	1.888	47.025	113.719
						1802	107	3.893	15.941	24.166
						1803	34	2.944	162.25	10.296
						1804	42	3.489	144.643	12.806
						1805	39	3.776	102.703	13.601
						1806	36	3.028	116.588	10.44
						1807	46	2.246	6.225	11.314
						1808	7476	2.011	143.788	152.322
						1809	17	2.412	48.696	6.403
						1810	41	2.721	65.784	10.817
						1811	235	2.518	18.508	32.249
						1812	16	1.812	90	5.385
						1813	26	2.231	174.247	7.616
						1814	14	1.786	90	5
						1815	45	3.846	139.273	14.142
						1816	142	1.744	133.571	17.72
						1817	118	2.772	87.044	19.416
						1818	24	3.542	140.037	9.22
						1819	30	2.467	122.503	8.602
						1820	84	2.514	156.672	16.553
						1821	74	1.927	103.552	13.601
						1822	1075	2.383	57.133	58.523
						1823	195	2.567	109.563	25.08
						1824	20	2.25	84.283	6.708
						1825	90	3.385	130.979	19.209
						1826	19	2.368	57.768	6.708
						1827	38	1.947	112.333	8.602
						1828	29	2.517	10.171	8.544
						1829	19	2.368	147.768	6.708
						1830	17	2.941	50.606	7.071
						1831	14	2.286	135	5.657
						1832	13	1.923	135	5
						1833	126	3.579	9.056	26.077
						1834	262	2.8	66.239	36.892
						1835	13	2.462	140.735	5.657
						1836	26	2	45	7.211
						1837	32	3.421	76.218	11.402
						1838	97	2.538	45.107	16.401
						1839	54	4.013	112.529	17.464
						1840	49	4.918	101.434	15.524
						1841	54	3.13	101.392	13
						1842	223	3.196	111.239	29.967
						1843	27	2.742	176.821	9.22
						1844	208	3.05	17.289	33.956
						1845	56	3.742	162.243	15.232
						1846	67	3.421	78.856	16.125
						1847	10	2	0	4.472
						1848	20	1.952	142.29	6.403
						1849	12	2.167	90	5.099
						1850	20	2.6	140.699	7.211
						1851	76	2.525	60.142	14.213
						1852	113	2.537	100.597	18.439
						1853	107	2.504	151.39	18.385
						1854	22	2.364	45.203	7.211
						1855	32	3.531	135.09	10.63
						1856	17	2.412	139.457	6.403
						1857	39	4.245	53.818	14.422
						1858	33	2.061	98.987	8.246
						1859	167	4.401	135.908	29.069
						1860	458	2.33	6.758	39.217
						1861	142	1.872	99.131	20.616
						1862	222	2.919	159.241	28.844
						1863	86	2.188	179.077	14.866
						1864	61	2.807	86.262	15.264
						1865	93	2.328	30.045	17.464
						1866	22	3.217	150.234	8.602
						1867	22	2.364	144.524	7.211
						1868	41	4.255	85.03	15.297
						1869	43	3.787	5.037	13.342
						1870	39	2.9	127.449	12.042
						1871	54	2.561	87.467	12.083
						1872	22	2.045	79.935	6.708
						1873	248	3.23	79.927	42.72
						1874	68	2.103	69.838	12.806
						1875	31	3.041	133.09	12.207
						1876	19	2.737	35.399	7.211
						1877	27	2.727	120.057	9.487
						1878	29	3.267	44.02	9.899
						1879	95	2.205	3.277	19.416
						1880	72	2.54	104.34	14.866
						1881	19	3.421	118.772	8.062
						1882	106	3.09	17.801	21.095
						1883	14	2.643	0	6.083
						1884	20	3.65	82.084	8.544
						1885	119	2.506	13.647	20.396
						1886	35	4.327	130.54	15
						1887	26	3.448	127.982	10
						1888	18	2.5	43.162	6.708
						1889	15	3	72.291	6.708
						1890	21	2.143	61.368	6.708
						1891	62	1.831	62.833	11.402
						1892	75	3.042	29.645	17
						1893	24	2.833	96.428	8.246
						1894	16	2.562	35.6	6.403
						1895	45	1.894	115.946	9.434
						1896	31	2.312	70.311	8.602
						1897	61	4.686	173.668	18.111
						1898	942	5.19	169.219	83.487
						1899	204	2.105	144.554	21.471
						1900	78	3.292	89.772	18.682
						1901	2312	2.266	135.447	77.389
						1902	312	9.581	97.35	61.984
						1903	166	2.717	75.484	22.361
						1904	18	2.889	117.704	7.211
						1905	95	5.242	135.344	25.495
						1906	85	1.954	26.007	13.038
						1907	1457	3.317	37.703	88.323
						1908	42	2.595	12.549	10.44
						1909	270	2.302	114.803	26.926
						1910	1061	4.621	34.304	91.351
						1911	35	3.378	174.668	11.18
						1912	44	3.347	137.783	12.806
						1913	10	2	90	4.472
						1914	2104	2.724	63.583	88.102
						1915	10	2	90	4.472
						1916	171	4.56	115.107	30.871
						1917	51	2.155	8.491	11.18
						1918	15	1.933	165.964	5.385
						1919	472	3.941	99.118	46.174
						1920	279	2.412	157.244	28.636
						1921	57	2.684	85.393	12.369
						1922	540	2.655	58.679	43.417
						1923	9	2	0	4.243
						1924	248	3.075	74.802	29.967
						1925	907	4.329	68.29	77.878
						1926	162	2.486	173.597	21.095
						1927	16	1.812	0	5.385
						1928	179	1.943	176.835	19.416
						1929	6564	2.909	94.286	176.556
						1930	47	2.404	145.166	10.63
						1931	22	2.045	98.724	6.708
						1932	2704	3.641	91.351	109.458
						1933	208	3.636	74.952	28.792
						1934	18	3.174	90.801	8.544
						1935	86	2.28	170.344	14.56
						1936	29	2.517	111.922	8.544
						1937	271	2.186	99.255	28.862
						1938	314	2.202	20.218	28.231
						1939	15	1.933	5.884	5.385
						1940	78	2.762	100.417	15.232
						1941	10	2.9	90	5.385
						1942	16	2.562	45	6.403
						1943	19	2.368	16.876	6.708
						1944	31	4.387	145.146	11.662
						1945	183	3.02	68.793	24.698
						1946	5393	2.107	105.433	124.326
						1947	74	1.838	141.341	11.662
						1948	2397	3.975	51.73	108.301
						1949	34	2.694	73.362	9.849
						1950	479	5.814	89.379	57.315
						1951	4696	2.185	147.134	126.036
						1952	98	1.944	51.627	14.422
						1953	18	2.889	70.772	7.211
						1954	27	2.407	50.781	8.062
						1955	24	3.333	69.668	8.944
						1956	595	4.781	41.679	62.801
						1957	2535	2.645	77.038	90.521
						1958	29	3.069	162.068	9.434
						1959	475	4.919	36.589	55.803
						1960	6342	4.063	139.847	239.835
						1961	102	3.215	162.326	19.723
						1962	14	2.429	66.875	5.831
						1963	2288	2.213	105.075	77.104
						1964	524	2.212	149.659	37.537
						1965	1994	2.625	52.365	94.048
						1966	21	2.524	161.091	7.28
						1967	99	3.261	109.824	19.698
						1968	21	1.619	0	5.831
						1969	31	2.281	161.582	8.544
						1970	599	3.161	43.088	50.478
						1971	21	2.143	97.202	6.708
						1972	41	3.204	30.943	12.53
						1973	85	2.45	83.321	16.492
						1974	189	2.131	122.864	22.804
						1975	11	2.273	164.929	5
						1976	14	2.286	59.237	5.657
						1977	54	2.019	155.928	10.44
						1978	107	2.453	155.569	17.72
						1979	16	1.812	0	5.385
						1980	709	4.679	97.004	64.133
						1981	3744	2.02	1.896	98.478
						1982	13	1.923	135	5
						1983	24	3.042	160.905	8.544
						1984	106	3.404	102.645	19.698
						1985	85	1.882	123.464	12.649
						1986	23	2.652	135	7.81
						1987	265	1.867	120.398	23.707
						1988	45	2.846	107.923	12.166
						1989	3829	3.126	94.942	135.665
						1990	150	4.03	82.439	25.71
						1991	74	2.684	2.496	14.56
						1992	16	2.125	45	5.831
						1993	751	2.097	85.728	43.829
						1994	135	3.516	84.517	23.345
						1995	1343	1.995	169.812	63.53
						1996	38	2.659	169.063	10.44
						1997	620	2.651	17.264	46.141
[truncated: 967 more rows]

## Sheet: Drop
		Table S1. Details of image processing results for particle counting in drop method
		Summary Table						All images								Image 1				Image 2				Image 3				Image 4				Image 5				Image 6				Image 7				Image 8				Image 9
		Image no.	objects counts	Objects' areas (pixels)	image area (pixels)	Coverage		Area (pixel)	Area (µm)	Elongation Factor	Orientation	Max Feret Diameter (pixel)	Max Feret Diameter (µm)			Area	Elongation Factor	Orientation	Max Feret Diameter	Area	Elongation Factor	Orientation	Max Feret Diameter	Area	Elongation Factor	Orientation	Max Feret Diameter	Area	Elongation Factor	Orientation	Max Feret Diameter	Area	Elongation Factor	Orientation	Max Feret Diameter	Area	Elongation Factor	Orientation	Max Feret Diameter	Area	Elongation Factor	Orientation	Max Feret Diameter	Area	Elongation Factor	Orientation	Max Feret Diameter	Area	Elongation Factor
		DroppedNi0145	27	139795	4865200	0.0287337	All									139795				503812				288959				163938				90141				394037				224321				176826				336046
		DroppedNi0146	19	503812		0.103554		27682	1594.48	3.037	7.333	351.241	84.2978			27682	3.037	7.333	351.241	5260	4.857	3.658	212.038	56	2.446	165.237	11.705	334	2.849	88.165	32.558	356	2.299	45.483	29.206	6640	2.354	166.354	126.143	106	1.83	86.591	13.928	15203	3.112	8.984	264.229	13	1.923
		DroppedNi0147	19	288959		0.059393		4263	245.549	9.594	112.718	222.171	53.321			4263	9.594	112.718	222.171	40	3.125	150.256	11.18	719	3.281	167.708	50	30	3.233	172.562	9.849	4208	2.337	65.801	114.337	95513	3.284	40.406	747.767	262	1.745	140.587	22.023	3683	1.763	0.132	85	11352	2.913
		DroppedRi0153	80	163938		0.033696		93	5.3568	3.118	131.98	17.029	4.08696			93	3.118	131.98	17.029	116	2.345	6.256	16.492	77	1.896	17.292	12.083	202	2.986	73.414	25.632	179	1.57	6.611	16.763	84609	2.342	66.992	547.132	528	2.773	174.05	42.19	203	5.304	177.192	33.136	80	2.225
		DroppedRi0154	142	90141		0.0185277		32	1.8432	1.813	177.998	7.616	1.82784			32	1.813	177.998	7.616	1930	3.71	171.02	101.98	2689	4.022	99.058	108.853	765	1.908	12.424	38.626	34	2.147	83.841	8.544	1601	1.973	133.835	59.615	105	1.838	117.25	13.892	130	2.542	179.137	18.248	245	3.078
		DroppedRi0155	147	394037		0.0809909		76	4.3776	1.803	70.076	11.705	2.8092			76	1.803	70.076	11.705	190623	2.723	115.174	891.462	53	1.83	156.397	9.849	636	3.011	125.305	44.102	230	1.883	128.703	20.809	65	2	29.613	11.402	212	2.005	17.763	20.616	27	1.963	28.155	7.28	167	2.322
		DroppedRi0156	76	224321		0.0461073		13	0.7488	1.923	166.224	5	1.2			13	1.923	166.224	5	451	2.149	8.671	31.575	70271	1.868	59.007	457.266	310	1.552	33.527	21.932	253	1.569	153.36	19.925	14	2.071	24.358	5.385	60	2.283	26.117	11.705	3697	3.367	89.079	118.271	21	2.143
		DroppedRi0157	125	176826		0.0363451		4085	235.296	1.483	71.025	78.435	18.8244			4085	1.483	71.025	78.435	138	2.281	45.72	17.804	53	2.057	172.912	10.44	74	2.862	2.944	15.133	24	2.167	139.766	7.211	292	1.979	3.276	24.042	125	1.768	170.739	14.866	131	5.76	42.664	29	1273	1.902
		DroppedRi0158	117	336046		0.0690714		206	11.8656	1.748	171.215	18.974	4.55376			206	1.748	171.215	18.974	1691	3.094	75.388	73.082	42	2.762	15.189	10.77	1027	2.151	179.656	53.852	161	2.611	100.818	20.881	125	2.216	47.299	16.643	862	3.97	89.525	66.708	13	1.923	45	5	48	1.875
		DroppedRi0159	129	81499		0.0167514		29	1.6704	1.828	168.69	7.28	1.7472			29	1.828	168.69	7.28	25	1.8	27.948	6.708	207078	2.46	99.259	872.633	837	2.365	6.522	47.127	51	2.078	144.132	10.296	44	2.409	52.158	10.296	33	1.758	32.998	7.616	27	2.963	28.426	8.944	88	3.057
		DroppedRi0161	144	155402		0.0319415		547	31.5072	2.879	168.624	40.792	9.79008			547	2.879	168.624	40.792	64	2.141	173.131	11.705	120	2.008	103.262	15.524	13	1.923	135	5	2502	2.182	43.666	79.624	358	2.088	143.624	28.018	1182	4.251	79.806	76.485	179	2.201	6.197	20.125	4961	2.982
		DroppedRi0162	127	191375		0.0393355		10642	612.979	2.998	153.675	208.396	50.015			10642	2.998	153.675	208.396	16	1.812	150.767	5.385	11	2.364	90	5.099	1496	2.789	93.491	67.365	99	2.929	131.162	17.029	20	2	116.012	6.325	369	1.7	143.316	26.173	716	2.155	77.348	40.311	3315	2.535
		DroppedRi0163	117	54935		0.0112914		2196	126.49	4.896	96.507	109.772	26.3453			2196	4.896	96.507	109.772	1703	2.951	112.199	75.644	77	1.688	44.943	11.402	142993	3.775	69.546	1104.63	191	2.037	26.698	19.723	2661	3.869	72.669	107.912	11	1.818	135	4.472	610	2.863	145.199	42.438	477	2.171
								61	3.5136	2.049	24.037	11.18	2.6832			61	2.049	24.037	11.18	4952	2.246	151.223	127.279	2621	3.09	179.117	99.504	34	2.118	121.924	8.485	122	1.738	137.209	14.56	348	2.209	51.034	27.803	75	2.955	2.028	16.125	877	1.577	121.416	37.696	15	1.933
								39	2.2464	1.667	45	8.062	1.93488			39	1.667	45	8.062	87	2.356	5.404	14.318	730	3.574	67.618	55.082	190	1.774	100.181	18.601	1589	1.526	120.228	49.769	3559	2.268	159.021	135.713	71	2.042	131.325	12.042	67	2.03	149.737	11.662	31	2.097
								67030	3860.93	1.871	57.567	453.665	108.88			67030	1.871	57.567	453.665	291527	3.191	13.696	1314.57	38	2.105	68.985	8.944	106	2.385	56.349	16.125	12	2.083	34.722	5	119	1.694	176.464	14.318	89	1.539	129.685	11.705	292	1.96	137.184	24.207	44	1.682
								39	2.2464	2.051	18.337	8.944	2.14656			39	2.051	18.337	8.944	387	2.101	161.769	29.53	62	1.71	15.253	10.296	20	2.25	125.21	6.708	28	1.857	45	7.211	48	1.875	35.555	9.487	33352	2.63	35.844	355.249	51	3.216	33.474	12.806	17	1.706
								29	1.6704	3.233	13.604	9.849	2.36376			29	3.233	13.604	9.849	4765	2.35	104.145	111.306	525	2.07	115.063	39.85	208	2.218	88.581	25.495	42371	3.099	173.377	385.269	190	2.232	149.323	20.591	19	2.158	40.073	6.403	65	2	84.507	11.402	45	2.578
								100	5.76	1.94	103.165	13.928	3.34272			100	1.94	103.165	13.928	11	3.364	92.31	6.083	2052	2.409	55.118	73.6	33	2.212	80.705	8.544	37	2.703	45	10	145	1.859	30.5	16.643	29	2.931	139.985	9.22	47	2.255	28.622	10.296	1206	2.706
								12	0.6912	2.083	147.933	5	1.2			12	2.083	147.933	5	26	2.038	173.972	7.28	1685	3.996	140.598	89.045	22	2.364	44.417	7.211	17	2.412	50.767	6.403	19	1.789	26.565	5.831	42	2.476	0	10.198	212	1.632	47.925	18.601	15200	2.535
								406	23.3856	4.697	56.226	47.434	11.3842			406	4.697	56.226	47.434									64	1.953	176.78	11.18	290	2.322	164.45	27.514	40	2	93.06	8.944	13	1.923	135	5	504	3.013	143.398	39.661	21	1.619
								10980	632.448	3.283	87.287	202.98	48.7152			10980	3.283	87.287	202.98									21	1.619	0	5.831	452	2.331	158.851	33.242	19	1.789	45	5.831	102962	1.692	171.571	521.487	51663	2.975	67.04	571.137	405	2.928
								98	5.6448	1.973	154.792	14.866	3.56784			98	1.973	154.792	14.866									12	2.083	55.278	5	55	1.927	41.815	10.296	85	3.466	70.535	17.464	261	2.076	66.147	23.324	24	2.167	40.234	7.211	42	1.738
								9	0.5184	2	0	4.243	1.01832			9	2	0	4.243									460	2.716	160.036	37	78	2.759	29.385	14.765	30	2.433	14.633	8.544	141	2.38	71.09	19.698	22	2.045	58.799	6.708	46	2.37
								48	2.7648	4.623	113.057	15.652	3.75648			48	4.623	113.057	15.652									60	1.738	62.151	10.296	2146	2.235	44.224	73.661	155	3.043	44.284	22.204	114	2.175	125.999	16.155	12	2.083	57.933	5	890	2.38
								6676	384.538	5.04	102.348	270.054	64.813			6676	5.04	102.348	270.054									14	2.286	45	5.657	94	1.818	52.005	13.416	29	3.103	13.822	9.487	18	1.889	11.199	5.831	85	2.57	26.94	14.866	1667	2.598
								548	31.5648	4.498	68.034	53.488	12.8371			548	4.498	68.034	53.488									227	3.113	67.907	27.731	33	2.576	42.5	9.22	552	3.303	5.473	44.553	20	2	92.235	6.325	23	1.957	19.137	6.708	98	1.602
								3856	222.106	3.243	174.677	132.242	31.7381			3856	3.243	174.677	132.242									1714	2.407	175.998	66.483	36	2.472	59.89	9.434	14	2.071	65.642	5.385	323	1.735	58.001	23.707	11	1.818	45	4.472	10	2
								5260	302.976	4.857	3.658	212.038	50.8891															20	2	26.012	6.325	41	1.805	57.796	8.602	460	2.564	52.521	34.828	55	1.818	135	10	399	2.019	87.404	29.155	94	1.894
								40	2.304	3.125	150.256	11.18	2.6832															262	3.473	60.688	33.287	301	1.937	81.578	24.187	26467	2.378	99.423	344.99	53	2.057	82.426	10.44	115	3.033	1.695	19.235	1489	1.771
								116	6.6816	2.345	6.256	16.492	3.95808															157	2.517	49.228	20.809	57	2.517	152.149	12.083	28	2.071	26.058	7.616	253	1.775	49.99	21.19	855	2.054	67.255	43.278	1738	3.249
								1930	111.168	3.71	171.02	101.98	24.4752															20	2	87.855	6.325	154	1.922	41.293	17.205	39	2.051	32.935	8.944	64	3.031	156.164	13.928	1605	3.585	117.494	84.694	15	1.933
								190623	10979.9	2.723	115.174	891.462	213.951															36	1.806	42.863	8.062	312	1.751	9.06	23.409	66	1.606	45	10.296	26	1.731	45	6.708	201	2.148	169.892	21.19	292	2.339
								451	25.9776	2.149	8.671	31.575	7.578															31	1.871	111.473	7.616	54	1.667	175.232	9.487	70	1.657	43.803	10.77	41	2.366	29.05	9.849	11	1.818	45	4.472	16	1.812
								138	7.9488	2.281	45.72	17.804	4.27296															59	2.283	13.881	11.705	150	2.013	33.672	17.493	66	2.812	19.041	13.928	238	2.88	47.54	26.401	1719	3.104	179.095	81.222	108	1.963
								1691	97.4016	3.094	75.388	73.082	17.5397															823	3.566	91.874	61.131	13	1.923	13.776	5	9	2	0	4.243	69	1.884	30.025	11.402	112	2.071	21.313	15.232	41	1.78
								25	1.44	1.8	27.948	6.708	1.60992															115	2.355	20.944	17.088	4374	2.694	57.962	114.739	22	1.818	90	6.325	43	2.07	38.432	9.434	165	1.794	44.509	17.205	25	2.32
								64	3.6864	2.141	173.131	11.705	2.8092															167	3.005	38.913	24.207	1227	2.642	91.874	59.211	191	1.742	131.599	18.385	1865	2.309	126.193	68.096	606	2.765	111.438	41.437	19	2.105
								16	0.9216	1.812	150.767	5.385	1.2924															625	4.406	116.771	56.365	22	2.409	28.273	7.28	293	1.628	32.608	21.84	383	2.445	62.098	32.311	148	1.791	90.592	16.279	512	2.245
								1703	98.0928	2.951	112.199	75.644	18.1546															51	4.077	162.088	14.56	220	2.364	36.003	22.804	23	1.783	20.702	6.403	31	2.387	33.185	8.602	688	2.198	79.168	39.56	603	2.498
								4952	285.235	2.246	151.223	127.279	30.547															68	2.015	53.061	11.705	17	1.706	90	5.385	330	3.309	148.588	33.838	1310	5.438	65.895	104.389	152	2.48	81.103	19.416	48	1.875
								87	5.0112	2.356	5.404	14.318	3.43632															146	1.873	82.226	16.763	617	1.54	0.808	30.871	15	1.933	45	5.385	106	1.745	9.058	13.601	414	1.848	54.981	27.659	19	1.789
								291527	16792	3.191	13.696	1314.57	315.496															55	1.982	3.927	10.44	1379	2.182	157.567	57.689	31	1.871	31.174	7.616	58	1.672	13.024	9.849	952	2.488	80.266	49.729	26	3.846
								387	22.2912	2.101	161.769	29.53	7.0872															541	2.338	169.539	38.833	15	1.933	45	5.385	27	1.667	56.477	6.708	4881	3.491	85.705	156.541	55	3.091	118.762	13.038	450	2.489
								4765	274.464	2.35	104.145	111.306	26.7134															479	4.922	96.941	50.249	138	2.21	90.763	17.464	199	1.533	80.692	17.464	122	2.331	21.378	17	80	2.113	168.071	13	58	1.724
								11	0.6336	3.364	92.31	6.083	1.45992															24	1.875	19.605	6.708	1459	2.846	110.865	71.197	2401	3.708	132.518	119.474	14	2.071	116.565	5.385	120	1.667	99.904	14.142	255	2.304
								26	1.4976	2.038	173.972	7.28	1.7472															65	2.092	17.43	11.662	69	2.437	175.248	13.153	1393	1.665	116.101	50.01	87	1.701	84.824	12.166	3729	3.008	136.116	124.471	1852	3.247
								56	3.2256	2.446	165.237	11.705	2.8092															272	3.941	138.563	34.67	30	2.467	19.423	8.602	12	2.083	124.722	5	13	2	0	5.099	11	1.818	45	4.472	23	2.261
								719	41.4144	3.281	167.708	50	12															22	2.045	0	6.708	25	2.08	135	7.211	10	2	90	4.472	661	1.982	116.362	37.802	420	2.199	155.402	30.463	219	1.826
								77	4.4352	1.896	17.292	12.083	2.89992															213	2.651	109.7	24.042	48	4.1	150.496	14.318	128	1.82	25.308	15.264	28	1.607	90	6.708	68	2.849	25.577	14.422	3523	3.735
								2689	154.886	4.022	99.058	108.853	26.1247															210	2.306	131.59	25	1302	2.546	143.812	63.702	411	2.007	104.402	28.862	114	1.491	10.175	13.038	42	2.762	60.034	10.77	52	1.865
								53	3.0528	1.83	156.397	9.849	2.36376															97	1.907	86.91	13.601	18	1.889	51.526	5.831	10	2	90	4.472	3829	1.765	171.807	85.147	317	1.707	21.227	23.259	407	1.902
								70271	4047.61	1.868	59.007	457.266	109.744															280	1.557	82.976	20.881	13	2	0	5.099	641	2.681	118.745	41.677	198	1.765	125.332	18.974	17	1.706	0	5.385	13	1.923
								53	3.0528	2.057	172.912	10.44	2.5056															167	2.296	35.299	19.698	777	2.025	159.271	40.497	61	2.049	24.396	11.18	88	2.045	27.633	13.416	11	1.818	135	4.472	24	2.167
								42	2.4192	2.762	15.189	10.77	2.5848															496	5.951	134.304	61.62	13	2	0	5.099	680	2.998	21.176	57.428	686	2.174	78.774	38.897	15	1.933	45	5.385	456	5.318
								207078	11927.7	2.46	99.259	872.633	209.432															157	2.595	123.865	20.248	162	1.889	66.442	17.493	21	1.905	168.69	6.325	686	2.486	140.457	42.19	176	4.449	55.519	28.844	80	1.862
								120	6.912	2.008	103.262	15.524	3.72576															91	3.011	152.093	16.643	9	2	0	4.243	94	2.884	150.882	16.553	823	1.587	136.673	36.401	94	1.915	125.438	13.416	640	2.859
								11	0.6336	2.364	90	5.099	1.22376															24	1.875	109.605	6.708	50	3.4	139.874	13.038	147	1.818	53.783	16.401	723	2.155	147.028	40.817	225	2.452	39.586	24.207	85	1.612
								77	4.4352	1.688	44.943	11.402	2.73648															483	3.649	132.05	45	222	1.847	68.669	20.248	33	1.758	37.198	7.616	55641	3	66.856	582.388	85	1.706	161.388	12.042	798	2.07
								2621	150.97	3.09	179.117	99.504	23.881															354	3.804	155.522	39.395	318	2.528	103.671	29.275	295	1.959	130.604	26.926	207	1.802	162.875	19.313	23	2.174	90	7.071	27	2.407
								730	42.048	3.574	67.618	55.082	13.2197															43	3.023	51.744	11.402	88	3.602	44.768	17.804	1302	1.91	4.423	54.626	35	2.114	60.578	8.602	220	1.618	161.596	18.868	21	1.905
								38	2.1888	2.105	68.985	8.944	2.14656															45	1.889	80.531	9.22	1537	1.713	162.91	51.624	1079	3.531	143.036	64.9	412	2.007	74.354	28.792	269	1.996	85.038	23.345	1420	2.708
								62	3.5712	1.71	15.253	10.296	2.47104															45	2	5.432	9.487	351	2.57	3.355	31.575	468	2.598	3.089	40.522	1989	2.822	1.181	80.604	42	1.762	52.513	8.602	2932	1.859
								525	30.24	2.07	115.063	39.85	9.564															11	1.818	135	4.472	238	2.78	108.746	26.571	26	1.731	149.872	6.708	108	2.019	39.452	14.765	597	2.185	133.955	36.359	231	1.958
								2052	118.195	2.409	55.118	73.6	17.664															17	1.706	90	5.385	160	1.802	165.14	17.088	16	1.812	90	5.385	1111	2.089	94.249	49.031	2843	2.149	38.585	90.554	37	2.216
								1685	97.056	3.996	140.598	89.045	21.3708															49	2.041	102.454	10	1576	2.247	108.731	72.09	108	3.353	150.142	19.723	772	1.929	120.413	39.623	308	1.55	153.195	22.023	23	2.652
								334	19.2384	2.849	88.165	32.558	7.81392															67	1.94	50.619	11.402	1025	1.854	92.03	44.911	6111	2.188	34.145	166.436	230	3.498	69.347	28.792	845	2.849	60.507	50.922	479	2.208
								30	1.728	3.233	172.562	9.849	2.36376															216	4.688	149.493	33.121	92	1.837	3.919	13	87	1.805	35.162	12.53	1138	2.637	79.584	55.66	87	1.759	13.496	12.369	14	1.786
								202	11.6352	2.986	73.414	25.632	6.15168															166	2.036	30.455	18.385	201	1.617	137.822	18.028	72	3.736	38.14	16.401	57	2.035	67.736	10.77	218	1.771	105.803	19.647	24929	1.953
								765	44.064	1.908	12.424	38.626	9.27024															128	1.656	2.148	14.56	98	1.837	18.835	13.416	93	3.232	154.27	17.889	752	2.499	102.322	44.147	618	4.03	72.303	51.923	74	2.907
								636	36.6336	3.011	125.305	44.102	10.5845															124	1.782	76.554	14.866	14	1.786	0	5	63	2.159	34.37	11.662	557	2.337	156.869	36.688	24466	2.177	50.753	314.579	883	3.126
								310	17.856	1.552	33.527	21.932	5.26368															791	2.867	118.858	55.57	13	1.923	13.776	5	44	2.045	27.254	9.487	60	1.767	35.298	10.296	59	1.847	83.961	10.44	19	1.789
								74	4.2624	2.862	2.944	15.133	3.63192															59	1.983	42.679	10.817	231	1.677	139.411	19.723	46	2.109	152.853	9.849	123	2.58	156.561	18.868	1035	3.333	50.312	68.819	45	2.156
								1027	59.1552	2.151	179.656	53.852	12.9245															119	2.798	86.082	18.248	504	1.786	99.832	30.265	126	4.692	30.647	24.698	106	1.898	139.039	14.318	10	2	90	4.472	343	1.654
								837	48.2112	2.365	6.522	47.127	11.3105															204	2.537	79.901	22.804	22	1.864	45	6.403	120	4.194	24.142	23.707	53	2	170.284	10.296	13	1.923	135	5	27	2.407
								13	0.7488	1.923	135	5	1.2															37	1.838	25.738	8.246	779	2.257	102.878	43.417	332	2.105	26.502	26.833	877	2.303	146.449	45.607	146	2.801	85.108	20.224	90	1.978
								1496	86.1696	2.789	93.491	67.365	16.1676															221	2.838	129.218	25.495	38	2.368	25.43	9.487	11	1.818	135	4.472	1161	4.624	0.513	76.059	108	2.676	55.304	17	6	2.167
								142993	8236.4	3.775	69.546	1104.63	265.111															1885	2.701	74.71	71.694	98	1.816	93.289	13.342	141	1.709	18.378	15.524					19577	2.051	68.188	260.017	66293	2.348
								34	1.9584	2.118	121.924	8.485	2.0364															15	1.933	104.036	5.385	49	2.653	87.568	11.402	41	2.195	93.129	9.487					1331	1.993	116.481	60.166	43	1.86
								190	10.944	1.774	100.181	18.601	4.46424															1169	2.845	64.914	58.694	23	1.783	69.298	6.403	4051	1.776	55.97	98.489					124	3.256	37.082	20.809	343	2.131
								106	6.1056	2.385	56.349	16.125	3.87															15	2.267	31.853	5.831	418	4.675	74.144	46.174	40	2	0.296	8.944					77	2.113	145.504	13	44528	3.124
								20	1.152	2.25	125.21	6.708	1.60992																			148	1.851	18.898	16.553	1940	1.901	134.075	61.911					201	2.702	15.241	23.537	62	3.714
								208	11.9808	2.218	88.581	25.495	6.1188																			387	1.646	37.447	25.239	32	1.813	159.706	7.616					1539	2.968	5.155	77.929	98	2.21
								33	1.9008	2.212	80.705	8.544	2.05056																			14	2.071	155.642	5.385	21	1.952	126.136	6.403					89	1.899	14.051	13	18	1.889
								22	1.2672	2.364	44.417	7.211	1.73064																			766	2.806	126.984	53.263	771	1.921	175.217	39.205					18	2.278	54.751	6.403	370	3.254
								64	3.6864	1.953	176.78	11.18	2.6832																			33	2.697	56.54	9.434	16	1.812	0	5.385					11	1.818	45	4.472	1061	3.111
								21	1.2096	1.619	0	5.831	1.39944																			17	2	105.172	5.831	23592	2.959	17.995	338.376					11	1.818	45	4.472	49	2.551
								12	0.6912	2.083	55.278	5	1.2																			65	1.785	56.702	10.77	26	1.731	25.47	6.708					33	3.303	166.255	10.44	984	3.23
								460	26.496	2.716	160.036	37	8.88																			498	2.24	118.864	33.601	16	1.812	150.767	5.385					94	2.181	81.633	14.318	43	2.093
								60	3.456	1.738	62.151	10.296	2.47104																			12	2.083	34.722	5	17	2	15.172	5.831					1005	2.219	129.164	50.249	45	2
								14	0.8064	2.286	45	5.657	1.35768																			299	3.212	67.064	32.311	392	2.218	2.775	30.594					81	1.691	169.546	11.705	26	2
								227	13.0752	3.113	67.907	27.731	6.65544																			531	4.037	110.543	52.393	143	1.748	50.405	15.811					29	2.103	45	7.81	5158	4.573
								1714	98.7264	2.407	175.998	66.483	15.9559																			966	4.391	166.198	87.932	3210	2.075	74.131	92.914					1498	3.462	137.789	75.166	65	1.631
								20	1.152	2	26.012	6.325	1.518																			56	2.684	12.843	12.369	125	2.336	169.652	17.088					11	2.273	105.071	5	64	1.828
								262	15.0912	3.473	60.688	33.287	7.98888																			34	1.912	36.92	8.062	2607	2.312	91.381	81.302					199	3.235	67.17	26.249	391	2.022
								157	9.0432	2.517	49.228	20.809	4.99416																			59	1.847	93.101	10.44	155	3.735	25.337	26					590	3.007	50.979	45.453	74	1.568
								20	1.152	2	87.855	6.325	1.518																			45	1.978	117.269	9.434	178	3.021	69.754	23.77					386	2.366	101.711	30.414	93140	2.294
								36	2.0736	1.806	42.863	8.062	1.93488																			17	2	135	5.831	56	2.071	99.559	10.77					438	3.793	77.101	42.755	31	1.871
								31	1.7856	1.871	111.473	7.616	1.82784																			117	2.402	106.104	16.763	3930	1.751	75.505	93.536					25	2.08	27.031	7.211	20	2
								59	3.3984	2.283	13.881	11.705	2.8092																			131	1.664	134.49	14.765	656	2.319	35.351	40					2575	2.129	103.267	78.772	31	1.871
								823	47.4048	3.566	91.874	61.131	14.6714																			67	2.164	133.74	12.042	2530	2.601	91.424	95.802					186	2.005	141.158	19.313	207	2.736
								115	6.624	2.355	20.944	17.088	4.10112																			185	1.73	155.762	17.889	34	1.912	126.92	8.062					40	2.65	142.756	10.296	101	1.911
								167	9.6192	3.005	38.913	24.207	5.80968																			13	1.923	135	5	65	2.292	47.311	12.207					40	2.425	18.75	9.849	144	1.736
								625	36	4.406	116.771	56.365	13.5276																			55	2.109	57.558	10.77	51	1.765	2.843	9.487					19	1.789	45	5.831	118	1.907
								51	2.9376	4.077	162.088	14.56	3.4944																			566	3.047	72.294	44.643	110	1.682	161.769	13.601					26	1.731	45	6.708	23	2.522
								68	3.9168	2.015	53.061	11.705	2.8092																			405	2.28	4.771	31.78	2880	2.537	83.051	94.366					17	1.706	0	5.385	49	1.837
								146	8.4096	1.873	82.226	16.763	4.02312																			191	3.009	165.975	25.318	202	1.756	145.34	18.974					204	2.317	148.63	21.954	118	2.429
								55	3.168	1.982	3.927	10.44	2.5056																			90	1.822	121.014	12.806	1331	2.623	152.601	71.561					15	1.933	135	5.385	114	1.86
								541	31.1616	2.338	169.539	38.833	9.31992																			11	1.818	135	4.472	3001	2.346	61.267	104.01					13175	2.832	157.077	195.072	7503	3.367
								479	27.5904	4.922	96.941	50.249	12.0598																			58	2.937	176.881	13.601	83	3.012	57.664	15.811					53	2.585	116.032	11.705	15260	2.143
								24	1.3824	1.875	19.605	6.708	1.60992																			262	2.505	132.99	27.459	994	3.572	124.4	61.911					185	3.627	142.799	27.203	23	1.957
								65	3.744	2.092	17.43	11.662	2.79888																			49	1.633	156.888	8.944	4254	2.929	65.462	136.213					519	2.47	149.288	36.249	2957	2.87
								272	15.6672	3.941	138.563	34.67	8.3208																			668	2.171	168.051	38.897	269	1.97	70.667	23.022					172	2.012	45.049	18.601	272	1.795
								22	1.2672	2.045	0	6.708	1.60992																			450	2.744	138.439	38.601	81	1.691	177.561	11.705					179	2.598	140.598	23.022	579	2.395
								213	12.2688	2.651	109.7	24.042	5.77008																			246	1.988	45.45	22.204	15	1.933	165.964	5.385					11	1.818	135	4.472	8107	2.552
								210	12.096	2.306	131.59	25	6																			489	2.29	47.081	34.205	46	1.935	37.437	9.434					16	1.812	29.233	5.385	115	4.556
								97	5.5872	1.907	86.91	13.601	3.26424																			21	2.143	32.729	6.708	13863	2.711	107.853	218.277					5805	2.86	123.559	166.973	47	1.915
								280	16.128	1.557	82.976	20.881	5.01144																			15	1.933	45	5.385	1989	1.953	168.781	70.178					96	1.594	106.277	12.369	15	2.267
								167	9.6192	2.296	35.299	19.698	4.72752																			359	1.736	82.985	25	13	1.923	13.776	5					1147	5.649	94.404	83.726
								496	28.5696	5.951	134.304	61.62	14.7888																			10	2	0	4.472	21	2.381	37.982	7.071					10	2	90	4.472
								157	9.0432	2.595	123.865	20.248	4.85952																			193	1.835	115.072	18.868	5595	2.919	15.625	144.499					320	1.958	103.008	26.476
								91	5.2416	3.011	152.093	16.643	3.99432																			740	2.642	118.602	45.277	14	2.286	45	5.657					51	2.137	11.287	10.44
								24	1.3824	1.875	109.605	6.708	1.60992																			611	2.148	96.865	36.878	31	2.194	169.805	8.246					14	1.786	90	5
								483	27.8208	3.649	132.05	45	10.8																			122	1.886	77.028	15.232	10965	1.73	90.742	179.179					59	1.966	7.451	10.77
								354	20.3904	3.804	155.522	39.395	9.4548																			537	2.256	108.621	41.677	878	2.771	26.199	50.329					347	2.017	99.527	26.571
								43	2.4768	3.023	51.744	11.402	2.73648																			266	2.281	170.106	25.318	106	2.792	40.904	17.205					90	2.589	59.88	15.264
								45	2.592	1.889	80.531	9.22	2.2128																			24	2.208	160.943	7.28	118	3.856	35.464	21.954
								45	2.592	2	5.432	9.487	2.27688																			14	2.071	65.642	5.385	2027	2.307	100.947	80.529
								11	0.6336	1.818	135	4.472	1.07328																			366	1.872	77.922	26.249	47597	2.392	127.541	420.381
								17	0.9792	1.706	90	5.385	1.2924																			310	1.966	11.233	25.239	70	1.657	135.29	10.77
								49	2.8224	2.041	102.454	10	2.4																			82	2.061	20.902	13	146	3.048	30.863	21.095
								67	3.8592	1.94	50.619	11.402	2.73648																			211	3.12	79.791	25.962	269	1.815	64.433	22.136
								216	12.4416	4.688	149.493	33.121	7.94904																			66	1.97	167.943	11.402	646	1.801	99.386	34.713
								166	9.5616	2.036	30.455	18.385	4.4124																			32	2.312	36.59	8.602	32	1.813	69.706	7.616
								128	7.3728	1.656	2.148	14.56	3.4944																			100	4.658	45.354	23.345	544	2.311	67.295	36.674
								124	7.1424	1.782	76.554	14.866	3.56784																			130	1.885	6.67	15.652	203	1.745	31.718	18.868
								791	45.5616	2.867	118.858	55.57	13.3368																			12	2.083	147.933	5	206	1.748	18.712	18.974
								59	3.3984	1.983	42.679	10.817	2.59608																			52	2.942	15.841	12.369	1923	1.952	131.615	65
								119	6.8544	2.798	86.082	18.248	4.37952																			13	1.923	45	5	107	1.944	60.775	14.422
								204	11.7504	2.537	79.901	22.804	5.47296																			538	1.848	129.544	31.623	3069	3.008	66.077	112.681
								37	2.1312	1.838	25.738	8.246	1.97904																			346	2.595	95.013	30.265	645	1.924	87.859	35.847
								221	12.7296	2.838	129.218	25.495	6.1188																			78	2.013	29.638	12.53	54	2.019	175.541	10.44
								1885	108.576	2.701	74.71	71.694	17.2066																			84	4.734	0.769	21.095	232	2.46	81.09	24.042
								15	0.864	1.933	104.036	5.385	1.2924																							67	2.191	44.392	12.207
								1169	67.3344	2.845	64.914	58.694	14.0866																							174	3.201	54.647	24.597
								15	0.864	2.267	31.853	5.831	1.39944																							540	1.722	127.956	30.887
								356	20.5056	2.299	45.483	29.206	7.00944																							1652	1.903	112.12	57.983
								4208	242.381	2.337	65.801	114.337	27.4409																							68	3.261	63.965	15
								179	10.3104	1.57	6.611	16.763	4.02312
								34	1.9584	2.147	83.841	8.544	2.05056
								230	13.248	1.883	128.703	20.809	4.99416
								253	14.5728	1.569	153.36	19.925	4.782
								24	1.3824	2.167	139.766	7.211	1.73064
								161	9.2736	2.611	100.818	20.881	5.01144
								51	2.9376	2.078	144.132	10.296	2.47104
								2502	144.115	2.182	43.666	79.624	19.1098
								99	5.7024	2.929	131.162	17.029	4.08696
								191	11.0016	2.037	26.698	19.723	4.73352
								122	7.0272	1.738	137.209	14.56	3.4944
								1589	91.5264	1.526	120.228	49.769	11.9446
								12	0.6912	2.083	34.722	5	1.2
								28	1.6128	1.857	45	7.211	1.73064
								42371	2440.57	3.099	173.377	385.269	92.4646
								37	2.1312	2.703	45	10	2.4
								17	0.9792	2.412	50.767	6.403	1.53672
								290	16.704	2.322	164.45	27.514	6.60336
								452	26.0352	2.331	158.851	33.242	7.97808
								55	3.168	1.927	41.815	10.296	2.47104
								78	4.4928	2.759	29.385	14.765	3.5436
								2146	123.61	2.235	44.224	73.661	17.6786
								94	5.4144	1.818	52.005	13.416	3.21984
								33	1.9008	2.576	42.5	9.22	2.2128
								36	2.0736	2.472	59.89	9.434	2.26416
								41	2.3616	1.805	57.796	8.602	2.06448
								301	17.3376	1.937	81.578	24.187	5.80488
								57	3.2832	2.517	152.149	12.083	2.89992
								154	8.8704	1.922	41.293	17.205	4.1292
								312	17.9712	1.751	9.06	23.409	5.61816
								54	3.1104	1.667	175.232	9.487	2.27688
								150	8.64	2.013	33.672	17.493	4.19832
								13	0.7488	1.923	13.776	5	1.2
								4374	251.942	2.694	57.962	114.739	27.5374
								1227	70.6752	2.642	91.874	59.211	14.2106
								22	1.2672	2.409	28.273	7.28	1.7472
								220	12.672	2.364	36.003	22.804	5.47296
								17	0.9792	1.706	90	5.385	1.2924
								617	35.5392	1.54	0.808	30.871	7.40904
								1379	79.4304	2.182	157.567	57.689	13.8454
								15	0.864	1.933	45	5.385	1.2924
								138	7.9488	2.21	90.763	17.464	4.19136
								1459	84.0384	2.846	110.865	71.197	17.0873
								69	3.9744	2.437	175.248	13.153	3.15672
								30	1.728	2.467	19.423	8.602	2.06448
								25	1.44	2.08	135	7.211	1.73064
								48	2.7648	4.1	150.496	14.318	3.43632
								1302	74.9952	2.546	143.812	63.702	15.2885
								18	1.0368	1.889	51.526	5.831	1.39944
								13	0.7488	2	0	5.099	1.22376
								777	44.7552	2.025	159.271	40.497	9.71928
								13	0.7488	2	0	5.099	1.22376
								162	9.3312	1.889	66.442	17.493	4.19832
								9	0.5184	2	0	4.243	1.01832
								50	2.88	3.4	139.874	13.038	3.12912
								222	12.7872	1.847	68.669	20.248	4.85952
								318	18.3168	2.528	103.671	29.275	7.026
								88	5.0688	3.602	44.768	17.804	4.27296
								1537	88.5312	1.713	162.91	51.624	12.3898
								351	20.2176	2.57	3.355	31.575	7.578
								238	13.7088	2.78	108.746	26.571	6.37704
								160	9.216	1.802	165.14	17.088	4.10112
								1576	90.7776	2.247	108.731	72.09	17.3016
								1025	59.04	1.854	92.03	44.911	10.7786
								92	5.2992	1.837	3.919	13	3.12
								201	11.5776	1.617	137.822	18.028	4.32672
								98	5.6448	1.837	18.835	13.416	3.21984
								14	0.8064	1.786	0	5	1.2
								13	0.7488	1.923	13.776	5	1.2
								231	13.3056	1.677	139.411	19.723	4.73352
								504	29.0304	1.786	99.832	30.265	7.2636
								22	1.2672	1.864	45	6.403	1.53672
								779	44.8704	2.257	102.878	43.417	10.4201
								38	2.1888	2.368	25.43	9.487	2.27688
								98	5.6448	1.816	93.289	13.342	3.20208
								49	2.8224	2.653	87.568	11.402	2.73648
								23	1.3248	1.783	69.298	6.403	1.53672
								418	24.0768	4.675	74.144	46.174	11.0818
								148	8.5248	1.851	18.898	16.553	3.97272
								387	22.2912	1.646	37.447	25.239	6.05736
								14	0.8064	2.071	155.642	5.385	1.2924
								766	44.1216	2.806	126.984	53.263	12.7831
								33	1.9008	2.697	56.54	9.434	2.26416
								17	0.9792	2	105.172	5.831	1.39944
								65	3.744	1.785	56.702	10.77	2.5848
								498	28.6848	2.24	118.864	33.601	8.06424
								12	0.6912	2.083	34.722	5	1.2
								299	17.2224	3.212	67.064	32.311	7.75464
								531	30.5856	4.037	110.543	52.393	12.5743
								966	55.6416	4.391	166.198	87.932	21.1037
								56	3.2256	2.684	12.843	12.369	2.96856
								34	1.9584	1.912	36.92	8.062	1.93488
								59	3.3984	1.847	93.101	10.44	2.5056
								45	2.592	1.978	117.269	9.434	2.26416
								17	0.9792	2	135	5.831	1.39944
								117	6.7392	2.402	106.104	16.763	4.02312
								131	7.5456	1.664	134.49	14.765	3.5436
								67	3.8592	2.164	133.74	12.042	2.89008
								185	10.656	1.73	155.762	17.889	4.29336
								13	0.7488	1.923	135	5	1.2
								55	3.168	2.109	57.558	10.77	2.5848
								566	32.6016	3.047	72.294	44.643	10.7143
								405	23.328	2.28	4.771	31.78	7.6272
								191	11.0016	3.009	165.975	25.318	6.07632
								90	5.184	1.822	121.014	12.806	3.07344
								11	0.6336	1.818	135	4.472	1.07328
								58	3.3408	2.937	176.881	13.601	3.26424
								262	15.0912	2.505	132.99	27.459	6.59016
								49	2.8224	1.633	156.888	8.944	2.14656
								668	38.4768	2.171	168.051	38.897	9.33528
								450	25.92	2.744	138.439	38.601	9.26424
								246	14.1696	1.988	45.45	22.204	5.32896
								489	28.1664	2.29	47.081	34.205	8.2092
								21	1.2096	2.143	32.729	6.708	1.60992
								15	0.864	1.933	45	5.385	1.2924
								359	20.6784	1.736	82.985	25	6
								10	0.576	2	0	4.472	1.07328
								193	11.1168	1.835	115.072	18.868	4.52832
								740	42.624	2.642	118.602	45.277	10.8665
								611	35.1936	2.148	96.865	36.878	8.85072
								122	7.0272	1.886	77.028	15.232	3.65568
								537	30.9312	2.256	108.621	41.677	10.0025
								266	15.3216	2.281	170.106	25.318	6.07632
								24	1.3824	2.208	160.943	7.28	1.7472
								14	0.8064	2.071	65.642	5.385	1.2924
								366	21.0816	1.872	77.922	26.249	6.29976
								310	17.856	1.966	11.233	25.239	6.05736
								82	4.7232	2.061	20.902	13	3.12
								211	12.1536	3.12	79.791	25.962	6.23088
								66	3.8016	1.97	167.943	11.402	2.73648
								32	1.8432	2.312	36.59	8.602	2.06448
								100	5.76	4.658	45.354	23.345	5.6028
								130	7.488	1.885	6.67	15.652	3.75648
								12	0.6912	2.083	147.933	5	1.2
								52	2.9952	2.942	15.841	12.369	2.96856
								13	0.7488	1.923	45	5	1.2
								538	30.9888	1.848	129.544	31.623	7.58952
								346	19.9296	2.595	95.013	30.265	7.2636
								78	4.4928	2.013	29.638	12.53	3.0072
								84	4.8384	4.734	0.769	21.095	5.0628
								6640	382.464	2.354	166.354	126.143	30.2743
								95513	5501.55	3.284	40.406	747.767	179.464
								84609	4873.48	2.342	66.992	547.132	131.312
								1601	92.2176	1.973	133.835	59.615	14.3076
								65	3.744	2	29.613	11.402	2.73648
								14	0.8064	2.071	24.358	5.385	1.2924
								292	16.8192	1.979	3.276	24.042	5.77008
								125	7.2	2.216	47.299	16.643	3.99432
								44	2.5344	2.409	52.158	10.296	2.47104
								358	20.6208	2.088	143.624	28.018	6.72432
								20	1.152	2	116.012	6.325	1.518
								2661	153.274	3.869	72.669	107.912	25.8989
								348	20.0448	2.209	51.034	27.803	6.67272
								3559	204.998	2.268	159.021	135.713	32.5711
								119	6.8544	1.694	176.464	14.318	3.43632
								48	2.7648	1.875	35.555	9.487	2.27688
								190	10.944	2.232	149.323	20.591	4.94184
								145	8.352	1.859	30.5	16.643	3.99432
								19	1.0944	1.789	26.565	5.831	1.39944
								40	2.304	2	93.06	8.944	2.14656
								19	1.0944	1.789	45	5.831	1.39944
								85	4.896	3.466	70.535	17.464	4.19136
								30	1.728	2.433	14.633	8.544	2.05056
								155	8.928	3.043	44.284	22.204	5.32896
								29	1.6704	3.103	13.822	9.487	2.27688
								552	31.7952	3.303	5.473	44.553	10.6927
								14	0.8064	2.071	65.642	5.385	1.2924
								460	26.496	2.564	52.521	34.828	8.35872
								26467	1524.5	2.378	99.423	344.99	82.7976
								28	1.6128	2.071	26.058	7.616	1.82784
								39	2.2464	2.051	32.935	8.944	2.14656
								66	3.8016	1.606	45	10.296	2.47104
								70	4.032	1.657	43.803	10.77	2.5848
								66	3.8016	2.812	19.041	13.928	3.34272
								9	0.5184	2	0	4.243	1.01832
								22	1.2672	1.818	90	6.325	1.518
								191	11.0016	1.742	131.599	18.385	4.4124
								293	16.8768	1.628	32.608	21.84	5.2416
								23	1.3248	1.783	20.702	6.403	1.53672
								330	19.008	3.309	148.588	33.838	8.12112
								15	0.864	1.933	45	5.385	1.2924
								31	1.7856	1.871	31.174	7.616	1.82784
								27	1.5552	1.667	56.477	6.708	1.60992
								199	11.4624	1.533	80.692	17.464	4.19136
								2401	138.298	3.708	132.518	119.474	28.6738
								1393	80.2368	1.665	116.101	50.01	12.0024
								12	0.6912	2.083	124.722	5	1.2
								10	0.576	2	90	4.472	1.07328
								128	7.3728	1.82	25.308	15.264	3.66336
								411	23.6736	2.007	104.402	28.862	6.92688
								10	0.576	2	90	4.472	1.07328
								641	36.9216	2.681	118.745	41.677	10.0025
								61	3.5136	2.049	24.396	11.18	2.6832
								680	39.168	2.998	21.176	57.428	13.7827
								21	1.2096	1.905	168.69	6.325	1.518
								94	5.4144	2.884	150.882	16.553	3.97272
								147	8.4672	1.818	53.783	16.401	3.93624
								33	1.9008	1.758	37.198	7.616	1.82784
								295	16.992	1.959	130.604	26.926	6.46224
								1302	74.9952	1.91	4.423	54.626	13.1102
								1079	62.1504	3.531	143.036	64.9	15.576
								468	26.9568	2.598	3.089	40.522	9.72528
								26	1.4976	1.731	149.872	6.708	1.60992
								16	0.9216	1.812	90	5.385	1.2924
								108	6.2208	3.353	150.142	19.723	4.73352
								6111	351.994	2.188	34.145	166.436	39.9446
								87	5.0112	1.805	35.162	12.53	3.0072
								72	4.1472	3.736	38.14	16.401	3.93624
								93	5.3568	3.232	154.27	17.889	4.29336
								63	3.6288	2.159	34.37	11.662	2.79888
								44	2.5344	2.045	27.254	9.487	2.27688
								46	2.6496	2.109	152.853	9.849	2.36376
								126	7.2576	4.692	30.647	24.698	5.92752
								120	6.912	4.194	24.142	23.707	5.68968
								332	19.1232	2.105	26.502	26.833	6.43992
								11	0.6336	1.818	135	4.472	1.07328
								141	8.1216	1.709	18.378	15.524	3.72576
								41	2.3616	2.195	93.129	9.487	2.27688
								4051	233.338	1.776	55.97	98.489	23.6374
								40	2.304	2	0.296	8.944	2.14656
								1940	111.744	1.901	134.075	61.911	14.8586
								32	1.8432	1.813	159.706	7.616	1.82784
								21	1.2096	1.952	126.136	6.403	1.53672
								771	44.4096	1.921	175.217	39.205	9.4092
								16	0.9216	1.812	0	5.385	1.2924
								23592	1358.9	2.959	17.995	338.376	81.2102
								26	1.4976	1.731	25.47	6.708	1.60992
								16	0.9216	1.812	150.767	5.385	1.2924
								17	0.9792	2	15.172	5.831	1.39944
								392	22.5792	2.218	2.775	30.594	7.34256
								143	8.2368	1.748	50.405	15.811	3.79464
								3210	184.896	2.075	74.131	92.914	22.2994
								125	7.2	2.336	169.652	17.088	4.10112
								2607	150.163	2.312	91.381	81.302	19.5125
								155	8.928	3.735	25.337	26	6.24
								178	10.2528	3.021	69.754	23.77	5.7048
								56	3.2256	2.071	99.559	10.77	2.5848
								3930	226.368	1.751	75.505	93.536	22.4486
								656	37.7856	2.319	35.351	40	9.6
								2530	145.728	2.601	91.424	95.802	22.9925
								34	1.9584	1.912	126.92	8.062	1.93488
								65	3.744	2.292	47.311	12.207	2.92968
								51	2.9376	1.765	2.843	9.487	2.27688
								110	6.336	1.682	161.769	13.601	3.26424
								2880	165.888	2.537	83.051	94.366	22.6478
								202	11.6352	1.756	145.34	18.974	4.55376
								1331	76.6656	2.623	152.601	71.561	17.1746
								3001	172.858	2.346	61.267	104.01	24.9624
								83	4.7808	3.012	57.664	15.811	3.79464
								994	57.2544	3.572	124.4	61.911	14.8586
								4254	245.03	2.929	65.462	136.213	32.6911
								269	15.4944	1.97	70.667	23.022	5.52528
								81	4.6656	1.691	177.561	11.705	2.8092
								15	0.864	1.933	165.964	5.385	1.2924
								46	2.6496	1.935	37.437	9.434	2.26416
								13863	798.509	2.711	107.853	218.277	52.3865
								1989	114.566	1.953	168.781	70.178	16.8427
								13	0.7488	1.923	13.776	5	1.2
								21	1.2096	2.381	37.982	7.071	1.69704
								5595	322.272	2.919	15.625	144.499	34.6798
								14	0.8064	2.286	45	5.657	1.35768
								31	1.7856	2.194	169.805	8.246	1.97904
								10965	631.584	1.73	90.742	179.179	43.003
								878	50.5728	2.771	26.199	50.329	12.079
								106	6.1056	2.792	40.904	17.205	4.1292
								118	6.7968	3.856	35.464	21.954	5.26896
								2027	116.755	2.307	100.947	80.529	19.327
								47597	2741.59	2.392	127.541	420.381	100.891
								70	4.032	1.657	135.29	10.77	2.5848
								146	8.4096	3.048	30.863	21.095	5.0628
								269	15.4944	1.815	64.433	22.136	5.31264
								646	37.2096	1.801	99.386	34.713	8.33112
								32	1.8432	1.813	69.706	7.616	1.82784
								544	31.3344	2.311	67.295	36.674	8.80176
								203	11.6928	1.745	31.718	18.868	4.52832
								206	11.8656	1.748	18.712	18.974	4.55376
								1923	110.765	1.952	131.615	65	15.6
								107	6.1632	1.944	60.775	14.422	3.46128
								3069	176.774	3.008	66.077	112.681	27.0434
								645	37.152	1.924	87.859	35.847	8.60328
								54	3.1104	2.019	175.541	10.44	2.5056
								232	13.3632	2.46	81.09	24.042	5.77008
								67	3.8592	2.191	44.392	12.207	2.92968
								174	10.0224	3.201	54.647	24.597	5.90328
								540	31.104	1.722	127.956	30.887	7.41288
								1652	95.1552	1.903	112.12	57.983	13.9159
								68	3.9168	3.261	63.965	15	3.6
								106	6.1056	1.83	86.591	13.928	3.34272
								262	15.0912	1.745	140.587	22.023	5.28552
								528	30.4128	2.773	174.05	42.19	10.1256
								105	6.048	1.838	117.25	13.892	3.33408
								212	12.2112	2.005	17.763	20.616	4.94784
								60	3.456	2.283	26.117	11.705	2.8092
								125	7.2	1.768	170.739	14.866	3.56784
								862	49.6512	3.97	89.525	66.708	16.0099
								33	1.9008	1.758	32.998	7.616	1.82784
								1182	68.0832	4.251	79.806	76.485	18.3564
								369	21.2544	1.7	143.316	26.173	6.28152
								11	0.6336	1.818	135	4.472	1.07328
								75	4.32	2.955	2.028	16.125	3.87
								71	4.0896	2.042	131.325	12.042	2.89008
								89	5.1264	1.539	129.685	11.705	2.8092
								33352	1921.08	2.63	35.844	355.249	85.2598
								19	1.0944	2.158	40.073	6.403	1.53672
								29	1.6704	2.931	139.985	9.22	2.2128
								42	2.4192	2.476	0	10.198	2.44752
								13	0.7488	1.923	135	5	1.2
								102962	5930.61	1.692	171.571	521.487	125.157
								261	15.0336	2.076	66.147	23.324	5.59776
								141	8.1216	2.38	71.09	19.698	4.72752
								114	6.5664	2.175	125.999	16.155	3.8772
								18	1.0368	1.889	11.199	5.831	1.39944
								20	1.152	2	92.235	6.325	1.518
								323	18.6048	1.735	58.001	23.707	5.68968
								55	3.168	1.818	135	10	2.4
								53	3.0528	2.057	82.426	10.44	2.5056
								253	14.5728	1.775	49.99	21.19	5.0856
								64	3.6864	3.031	156.164	13.928	3.34272
								26	1.4976	1.731	45	6.708	1.60992
								41	2.3616	2.366	29.05	9.849	2.36376
								238	13.7088	2.88	47.54	26.401	6.33624
								69	3.9744	1.884	30.025	11.402	2.73648
								43	2.4768	2.07	38.432	9.434	2.26416
								1865	107.424	2.309	126.193	68.096	16.343
								383	22.0608	2.445	62.098	32.311	7.75464
								31	1.7856	2.387	33.185	8.602	2.06448
								1310	75.456	5.438	65.895	104.389	25.0534
								106	6.1056	1.745	9.058	13.601	3.26424
								58	3.3408	1.672	13.024	9.849	2.36376
								4881	281.146	3.491	85.705	156.541	37.5698
								122	7.0272	2.331	21.378	17	4.08
								14	0.8064	2.071	116.565	5.385	1.2924
								87	5.0112	1.701	84.824	12.166	2.91984
								13	0.7488	2	0	5.099	1.22376
								661	38.0736	1.982	116.362	37.802	9.07248
								28	1.6128	1.607	90	6.708	1.60992
								114	6.5664	1.491	10.175	13.038	3.12912
								3829	220.55	1.765	171.807	85.147	20.4353
								198	11.4048	1.765	125.332	18.974	4.55376
								88	5.0688	2.045	27.633	13.416	3.21984
								686	39.5136	2.174	78.774	38.897	9.33528
								686	39.5136	2.486	140.457	42.19	10.1256
								823	47.4048	1.587	136.673	36.401	8.73624
								723	41.6448	2.155	147.028	40.817	9.79608
								55641	3204.92	3	66.856	582.388	139.773
								207	11.9232	1.802	162.875	19.313	4.63512
								35	2.016	2.114	60.578	8.602	2.06448
								412	23.7312	2.007	74.354	28.792	6.91008
								1989	114.566	2.822	1.181	80.604	19.345
								108	6.2208	2.019	39.452	14.765	3.5436
								1111	63.9936	2.089	94.249	49.031	11.7674
								772	44.4672	1.929	120.413	39.623	9.50952
								230	13.248	3.498	69.347	28.792	6.91008
								1138	65.5488	2.637	79.584	55.66	13.3584
								57	3.2832	2.035	67.736	10.77	2.5848
								752	43.3152	2.499	102.322	44.147	10.5953
								557	32.0832	2.337	156.869	36.688	8.80512
								60	3.456	1.767	35.298	10.296	2.47104
								123	7.0848	2.58	156.561	18.868	4.52832
								106	6.1056	1.898	139.039	14.318	3.43632
								53	3.0528	2	170.284	10.296	2.47104
								877	50.5152	2.303	146.449	45.607	10.9457
								1161	66.8736	4.624	0.513	76.059	18.2542
								13	0.7488	1.923	135	5	1.2
								11352	653.875	2.913	65.513	215.418	51.7003
								80	4.608	2.225	179.934	13.342	3.20208
								245	14.112	3.078	14.708	28.178	6.76272
								167	9.6192	2.322	167.897	19.925	4.782
								21	1.2096	2.143	32.729	6.708	1.60992
								1273	73.3248	1.902	72.621	58.009	13.9222
								48	2.7648	1.875	71.912	9.487	2.27688
								88	5.0688	3.057	53.861	16.401	3.93624
								4961	285.754	2.982	148.692	161.419	38.7406
								3315	190.944	2.535	137.866	108.407	26.0177
								477	27.4752	2.171	150.306	32.65	7.836
								15	0.864	1.933	170.538	5.385	1.2924
								31	1.7856	2.097	9.793	8.062	1.93488
								44	2.5344	1.682	23.311	8.602	2.06448
								17	0.9792	1.706	90	5.385	1.2924
								45	2.592	2.578	21.056	10.77	2.5848
								1206	69.4656	2.706	150.956	58.138	13.9531
								15200	875.52	2.535	137.496	223.607	53.6657
								21	1.2096	1.619	0	5.831	1.39944
								405	23.328	2.928	48.655	37.643	9.03432
								42	2.4192	1.738	173.807	8.544	2.05056
								46	2.6496	2.37	2.954	10.44	2.5056
								890	51.264	2.38	80.65	49.244	11.8186
								1667	96.0192	2.598	23.627	74.095	17.7828
								98	5.6448	1.602	115.814	12.53	3.0072
								10	0.576	2	0	4.472	1.07328
								94	5.4144	1.894	94.382	13.342	3.20208
								1489	85.7664	1.771	13.563	52.173	12.5215
								1738	100.109	3.249	130.235	81.566	19.5758
								15	0.864	1.933	9.462	5.385	1.2924
								292	16.8192	2.339	147.963	26.401	6.33624
								16	0.9216	1.812	90	5.385	1.2924
								108	6.2208	1.963	105.005	14.56	3.4944
								41	2.3616	1.78	22.725	8.544	2.05056
								25	1.44	2.32	34.278	7.616	1.82784
								19	1.0944	2.105	20.967	6.325	1.518
								512	29.4912	2.245	95.398	34.525	8.286
								603	34.7328	2.498	1.722	40.2	9.648
								48	2.7648	1.875	91.316	9.487	2.27688
								19	1.0944	1.789	6.264	5.831	1.39944
								26	1.4976	3.846	53.437	10	2.4
								450	25.92	2.489	80.201	34.205	8.2092
								58	3.3408	1.724	62.782	10	2.4
								255	14.688	2.304	12.604	24.331	5.83944
								1852	106.675	3.247	28.846	100.688	24.1651
								23	1.3248	2.261	56.694	7.211	1.73064
								219	12.6144	1.826	49.356	20	4.8
								3523	202.925	3.735	158.367	150.456	36.1094
								52	2.9952	1.865	58.963	9.849	2.36376
								407	23.4432	1.902	4.167	27.857	6.68568
								13	0.7488	1.923	135	5	1.2
								24	1.3824	2.167	23.286	7.211	1.73064
								456	26.2656	5.318	67.191	53.488	12.8371
								80	4.608	1.862	33.118	12.207	2.92968
								640	36.864	2.859	61.784	45.651	10.9562
								85	4.896	1.612	177.981	11.705	2.8092
								798	45.9648	2.07	119.46	41.869	10.0486
								27	1.5552	2.407	157.179	8.062	1.93488
								21	1.2096	1.905	165.964	6.325	1.518
								1420	81.792	2.708	178.453	79.228	19.0147
								2932	168.883	1.859	165.52	92.59	22.2216
								231	13.3056	1.958	132.727	21.633	5.19192
								37	2.1312	2.216	100.722	9.055	2.1732
								23	1.3248	2.652	45	7.81	1.8744
								479	27.5904	2.208	22.264	32.894	7.89456
								14	0.8064	1.786	90	5	1.2
								24929	1435.91	1.953	9.327	265.424	63.7018
								74	4.2624	2.907	66.168	14.765	3.5436
								883	50.8608	3.126	103.13	56.303	13.5127
								19	1.0944	1.789	45	5.831	1.39944
								45	2.592	2.156	4.213	9.849	2.36376
								343	19.7568	1.654	28.864	23.854	5.72496
								27	1.5552	2.407	30.175	8.062	1.93488
								90	5.184	1.978	11.424	13.342	3.20208
								6	0.3456	2.167	90	3.606	0.86544
								66293	3818.48	2.348	128.67	570.961	137.031
								43	2.4768	1.86	58.983	8.944	2.14656
								343	19.7568	2.131	143.897	27.313	6.55512
								44528	2564.81	3.124	63.328	491.55	117.972
								62	3.5712	3.714	25.807	16.125	3.87
								98	5.6448	2.21	169.551	14.866	3.56784
								18	1.0368	1.889	51.526	5.831	1.39944
								370	21.312	3.254	48.686	35.805	8.5932
								1061	61.1136	3.111	85.845	59.841	14.3618
								49	2.8224	2.551	3.317	11.18	2.6832
								984	56.6784	3.23	36.818	59.908	14.3779
								43	2.4768	2.093	70.389	9.487	2.27688
								45	2.592	2	149.673	9.487	2.27688
								26	1.4976	2	17.108	7.211	1.73064
								5158	297.101	4.573	92.01	171.237	41.0969
								65	3.744	1.631	22.606	10.296	2.47104
								64	3.6864	1.828	111.484	10.817	2.59608
								391	22.5216	2.022	121.681	28.792	6.91008
								74	4.2624	1.568	161.565	10.77	2.5848
								93140	5364.86	2.294	90.358	493.418	118.42
								31	1.7856	1.871	19.741	7.616	1.82784
								20	1.152	2	90	6.325	1.518
								31	1.7856	1.871	19.741	7.616	1.82784
								207	11.9232	2.736	121.892	23.854	5.72496
								101	5.8176	1.911	166.904	13.892	3.33408
								144	8.2944	1.736	89.649	15.811	3.79464
								118	6.7968	1.907	60.493	15	3.6
								23	1.3248	2.522	96.084	7.616	1.82784
								49	2.8224	1.837	6.56	9.487	2.27688
								118	6.7968	2.429	156.776	17	4.08
								114	6.5664	1.86	177.602	14.56	3.4944
								7503	432.173	3.367	120.678	207.234	49.7362
								15260	878.976	2.143	144.949	184.196	44.207
								23	1.3248	1.957	41.413	6.708	1.60992
								2957	170.323	2.87	2.001	112.058	26.8939
								272	15.6672	1.795	9.548	22.136	5.31264
								579	33.3504	2.395	6.284	40.025	9.606
								8107	466.963	2.552	174.124	195.31	46.8744
								115	6.624	4.556	69.098	23.77	5.7048
								47	2.7072	1.915	0	9.487	2.27688
								15	0.864	2.267	0	5.831	1.39944
								212	12.2112	2.822	1.491	24.515	5.8836
								50	2.88	4	177.505	14.142	3.39408
								68	3.9168	2	76.135	11.662	2.79888
								660	38.016	2.736	160.309	43.417	10.4201
								28	1.6128	1.857	135	7.211	1.73064
								19	1.0944	2.105	65.301	6.325	1.518
								31	1.7856	2.355	77.983	8.544	2.05056
								181	10.4256	2.584	5.935	22.561	5.41464
								25	1.44	2.08	39.848	7.211	1.73064
								88	5.0688	1.659	25.859	12.083	2.89992
								1215	69.984	1.821	20.71	49.477	11.8745
								20	1.152	2	26.012	6.325	1.518
								14	0.8064	2.071	65.642	5.385	1.2924
								202	11.6352	2.158	78.155	20.881	5.01144
								997	57.4272	2.718	129.542	54.203	13.0087
								216	12.4416	1.616	68.86	18.682	4.48368
								346	19.9296	2.416	81.754	29.12	6.9888
								163	9.3888	1.97	59.992	18.028	4.32672
								41	2.3616	2.439	34.358	10	2.4
								26	1.4976	2.231	74.961	7.616	1.82784
								133	7.6608	1.752	41.84	15.264	3.66336
								1721	99.1296	2.816	87.525	76.655	18.3972
								319	18.3744	2.229	0.064	27.203	6.52872
								86	4.9536	3.035	21.071	16.155	3.8772
								85	4.896	1.718	47.683	12.083	2.89992
								443	25.5168	2.358	127.453	32.65	7.836
								68	3.9168	1.721	133.569	10.817	2.59608
								1157	66.6432	1.884	115.547	48.508	11.6419
								165	9.504	2.455	64.112	20.125	4.83
								406	23.3856	2.229	143.989	31.064	7.45536
								216	12.4416	1.648	41.855	18.868	4.52832
								53	3.0528	2.189	59.796	10.77	2.5848
								12	0.6912	2.083	34.722	5	1.2
								31	1.7856	1.71	64.198	7.28	1.7472
								19	1.0944	1.789	135	5.831	1.39944
								909	52.3584	3.181	27.534	60.008	14.4019
								54	3.1104	2.315	137.548	11.18	2.6832
								76	4.3776	1.645	73.652	11.18	2.6832
								1504	86.6304	3.061	163.362	79.605	19.1052
								57	3.2832	9.667	91.019	24.083	5.77992
								136	7.8336	2.647	14.217	18.974	4.55376
								363	20.9088	3.712	72.794	39.294	9.43056
								60	3.456	1.817	9.885	10.44	2.5056
								76	4.3776	1.947	176.558	12.166	2.91984
								325	18.72	2.933	126.234	33.121	7.94904
								26	1.4976	1.731	45	6.708	1.60992
								96	5.5296	1.76	116.145	13	3.12
								321	18.4896	2.828	106.248	30.364	7.28736
								44	2.5344	3.759	151.016	14.765	3.5436
								221	12.7296	3.226	159.175	33.121	7.94904
								24	1.3824	1.667	0	6.325	1.518
								569	32.7744	2.901	111.201	41.231	9.89544
								32	1.8432	1.813	106.665	7.616	1.82784
								101	5.8176	2.252	156.683	15.232	3.65568
								11	0.6336	1.818	135	4.472	1.07328
								64	3.6864	2.125	48.021	11.662	2.79888
								18	1.0368	2.278	45	6.403	1.53672
								102	5.8752	1.902	59.518	13.928	3.34272
								510	29.376	2.295	50.656	41.629	9.99096
								198	11.4048	1.633	27.908	18.028	4.32672
								54	3.1104	1.648	124.38	9.434	2.26416
								16	0.9216	1.812	0	5.385	1.2924
								16	0.9216	2	104.872	5.657	1.35768
								18	1.0368	2.056	90	6.083	1.45992
								33	1.9008	1.758	37.198	7.616	1.82784
								7520	433.152	2.667	80.479	173.488	41.6371
								36	2.0736	2.5	14	9.487	2.27688
								40	2.304	1.85	126.644	8.602	2.06448
								114	6.5664	2.807	18.124	17.889	4.29336
								135	7.776	1.933	171.256	16.155	3.8772
								37	2.1312	2.297	3.446	9.22	2.2128
								56	3.2256	2.089	42.789	10.817	2.59608
								25783	1485.1	2.477	78.792	300.806	72.1934
								40	2.304	2.65	53.208	10.296	2.47104
								241	13.8816	1.613	74.639	20	4.8
								48	2.7648	1.667	32.717	8.944	2.14656
								22	1.2672	1.818	90	6.325	1.518
								9	0.5184	2	0	4.243	1.01832
								316	18.2016	2.346	171.233	28.16	6.7584
								17	0.9792	2	45	5.831	1.39944
								1771	102.01	2.473	107.56	73.246	17.579
								12	0.6912	2.083	32.067	5	1.2
								391	22.5216	2.573	42.924	32.202	7.72848
								254	14.6304	2.354	157.053	24.597	5.90328
								15	0.864	1.933	45	5.385	1.2924
								14	0.8064	2.071	155.642	5.385	1.2924
								15	0.864	1.933	75.964	5.385	1.2924
								2733	157.421	1.934	1.116	82.006	19.6814
								36	2.0736	2.946	7.615	10.44	2.5056
								15	0.864	2.267	9.899	5.831	1.39944
								18	1.0368	2.056	0	6.083	1.45992
								148	8.5248	2.196	4.419	18.028	4.32672
								812	46.7712	2.465	34.194	47.802	11.4725
								42	2.4192	4.739	155.408	14.765	3.5436
								48	2.7648	2.021	20.92	9.849	2.36376
								246	14.1696	2.655	32.316	27.313	6.55512
								145	8.352	1.8	60.467	16.155	3.8772
								673	38.7648	1.65	116.248	33.615	8.0676
								207	11.9232	1.57	14.946	18.028	4.32672
								33	1.9008	2.061	88.774	8.246	1.97904
								772	44.4672	2.704	75.07	48.052	11.5325
								21	1.2096	1.619	0	5.831	1.39944
								3375	194.4	3.411	113.104	113.842	27.3221
								113	6.5088	2.174	40.939	15.811	3.79464
								466	26.8416	1.624	75.058	27.514	6.60336
								523	30.1248	2.027	4.885	34.928	8.38272
								13	0.7488	1.923	135	5	1.2
								286	16.4736	2.075	113.978	24.739	5.93736
								1597	91.9872	1.749	68.808	57.489	13.7974
								622	35.8272	2.573	70.246	41.677	10.0025
								60	3.456	2.167	28.4	11.402	2.73648
								96	5.5296	2.604	107.348	15.811	3.79464
								85	4.896	1.988	21.782	13	3.12
								14	0.8064	2.071	155.642	5.385	1.2924
								193	11.1168	2.981	17.242	25.08	6.0192
								59	3.3984	1.966	20.957	10.77	2.5848
								1490	85.824	1.875	115.491	57.009	13.6822
								5347	307.987	3.465	135.113	160.59	38.5416
								23	1.3248	1.957	160.863	6.708	1.60992
								73	4.2048	2	26.333	12.083	2.89992
								3439	198.086	2.584	135.471	108.374	26.0098
								443	25.5168	3.073	157.48	38.328	9.19872
								30	1.728	1.767	124.367	7.28	1.7472
								3897	224.467	2.645	156.185	118.811	28.5146
								396	22.8096	2.32	57.387	31.401	7.53624
								30	1.728	2.167	50.146	8.062	1.93488
								13	0.7488	1.923	45	5	1.2
								404	23.2704	2.545	20.579	34.176	8.20224
								27	1.5552	3.333	0	9.487	2.27688
								1339	77.1264	1.598	17.904	51.971	12.473
								227	13.0752	5.668	7.544	39.623	9.50952
								528	30.4128	2.046	84.905	33.242	7.97808
								268	15.4368	2.019	111.97	23.259	5.58216
								683	39.3408	2.12	76.597	38.328	9.19872
								1416	81.5616	2.144	3.234	59.841	14.3618
								14	0.8064	1.786	0	5	1.2
								2501	144.058	3.446	141.684	103.479	24.835
								697	40.1472	2.215	63.189	40.46	9.7104
								137	7.8912	5.693	71.234	28.231	6.77544
								35	2.016	2.286	55.099	8.944	2.14656
								37	2.1312	2.297	22.953	9.22	2.2128
								154	8.8704	1.884	15.161	17.088	4.10112
								375	21.6	2.103	64.834	28.231	6.77544
								47	2.7072	1.915	75.524	9.487	2.27688
								296	17.0496	2.363	131.354	26.627	6.39048
								28	1.6128	2.321	75.403	8.062	1.93488
								1946	112.09	2.008	3.827	73.164	17.5594
								815	46.944	2.62	137.085	47.802	11.4725
								321	18.4896	2.866	38.106	31.401	7.53624
								27	1.5552	1.926	39.596	7.211	1.73064
								77	4.4352	1.779	76.307	11.705	2.8092
								16	0.9216	1.812	0	5.385	1.2924
								429	24.7104	1.69	44.155	26.926	6.46224
								61	3.5136	2.393	74.323	12.083	2.89992
								386	22.2336	2.586	178.91	33.734	8.09616
								1405	80.928	3.348	127.904	77.201	18.5282
								208	11.9808	2.769	167.624	24.739	5.93736
								631	36.3456	2.834	110.592	42.72	10.2528
								485	27.936	2.147	58.053	32.696	7.84704
								12	0.6912	2.083	34.722	5	1.2
								14	0.8064	2.071	65.642	5.385	1.2924
								33	1.9008	1.758	1.734	7.616	1.82784
								538	30.9888	1.587	143.368	29.682	7.12368
								17	0.9792	2	101.31	5.831	1.39944
								3104	178.79	3.158	132.638	117.154	28.117
								17	0.9792	1.706	90	5.385	1.2924
								34	1.9584	2.176	41.995	8.602	2.06448
								896	51.6096	1.883	177.069	42.953	10.3087
								20	1.152	2.65	15.914	7.28	1.7472
								46	2.6496	3.214	27.574	13.416	3.21984
								59	3.3984	4.25	27.634	17	4.08
								137	7.8912	1.613	148.444	14.866	3.56784
								33	1.9008	1.848	151.423	7.81	1.8744
								280	16.128	1.975	33.374	23.601	5.66424
								14	0.8064	2.071	24.358	5.385	1.2924
								1304	75.1104	3.509	164.518	78.447	18.8273
								309	17.7984	2.256	165.211	27.203	6.52872
								18	1.0368	1.889	135	5.831	1.39944
								1073	61.8048	2.818	100.544	61.66	14.7984
								32	1.8432	2.031	35.207	8.062	1.93488
								42	2.4192	1.905	29.702	8.944	2.14656
								282	16.2432	1.899	141.563	23.707	5.68968
								1754	101.03	2.89	65.451	76.551	18.3722
								695	40.032	1.94	91.778	36.878	8.85072
								30	1.728	2.667	58.644	8.944	2.14656
								72	4.1472	2.068	1.949	12.369	2.96856
								10	0.576	2	90	4.472	1.07328
								208	11.9808	2.498	164.307	22.847	5.48328
								28	1.6128	2.071	29.336	7.616	1.82784
								259	14.9184	4.964	89.937	37.216	8.93184
								179	10.3104	2.911	31.455	22.825	5.478
								11	0.6336	1.818	135	4.472	1.07328
								12	0.6912	2.167	0	5.099	1.22376
								64	3.6864	1.656	113.401	10.296	2.47104
								29	1.6704	2.241	153.237	8.062	1.93488
								232	13.3632	2.325	149.287	23.324	5.59776
								433	24.9408	2.158	92.717	31.401	7.53624
								106	6.1056	2.847	12.783	19.313	4.63512
								657	37.8432	1.913	93.98	35.777	8.58648
								171	9.8496	1.854	127.812	17.804	4.27296
								23	1.3248	2.174	0	7.071	1.69704
								161	9.2736	2.097	138.231	18.601	4.46424
								14	0.8064	2.071	114.358	5.385	1.2924
								2398	138.125	2.831	111.631	88.323	21.1975
								71	4.0896	2.606	100.126	13.601	3.26424
								358	20.6208	2.849	34.332	32.249	7.73976
								1716	98.8416	1.942	22.513	59.093	14.1823
								40	2.304	2.225	32.65	9.434	2.26416
								3891	224.122	1.781	79.935	93.048	22.3315
								654	37.6704	2.666	3.085	43.417	10.4201
								693	39.9168	2.585	92.662	43.738	10.4971
								224	12.9024	2.301	131.193	22.804	5.47296
								144	8.2944	2.181	95.57	17.72	4.2528
								269	15.4944	2.241	73.712	24.597	5.90328
								72	4.1472	2.181	151.182	12.53	3.0072
								373	21.4848	3.557	177.114	40.447	9.70728
								731	42.1056	1.837	129.182	37.216	8.93184
								1276	73.4976	2.077	102.937	53.367	12.8081
								165	9.504	3.915	76.153	26.249	6.29976
								258	14.8608	2.092	60.714	23.409	5.61816
								337	19.4112	2.279	119.21	28.16	6.7584
								43	2.4768	1.86	61.607	8.944	2.14656
								228	13.1328	1.775	80.911	20.248	4.85952
								545	31.392	3.38	91.312	44.045	10.5708
								1488	85.7088	1.999	158.546	60.539	14.5294
								140	8.064	2.27	67.092	17.889	4.29336
								110	6.336	3.7	41.861	21.932	5.26368
								20	1.152	2.65	103.216	7.28	1.7472
								43897	2528.47	3.206	31.135	549.225	131.814
								3422	197.107	2.37	153.125	105.019	25.2046
								64	3.6864	4.281	27.717	16.553	3.97272
								268	15.4368	1.627	26.35	20.881	5.01144
								37	2.1312	1.973	28.188	8.544	2.05056
								21	1.2096	1.905	11.31	6.325	1.518
								296	17.0496	1.892	12.295	23.707	5.68968
								900	51.84	2.378	47.87	48.836	11.7206
								81	4.6656	1.869	114.899	12.53	3.0072
								167	9.6192	1.629	107.856	16.492	3.95808
								34	1.9584	1.706	45	7.616	1.82784
								46421	2673.85	2.763	30.401	485.004	116.401
								15	0.864	1.933	99.462	5.385	1.2924
								213	12.2688	2.082	102.362	21.932	5.26368
								111	6.3936	2.366	70.817	16.279	3.90696
								54	3.1104	1.852	57.971	10	2.4
								747	43.0272	2.085	124	44.407	10.6577
								12	0.6912	2.167	90	5.099	1.22376
								26	1.4976	2.5	56.877	8.062	1.93488
								6650	383.04	1.736	59.043	121.499	29.1598
								208	11.9808	3.341	58.441	27.295	6.5508
								288	16.5888	2.697	89.294	28.16	6.7584
								1747	100.627	1.939	99.331	63.063	15.1351
								19	1.0944	2.368	161.565	6.708	1.60992
								17	0.9792	2	138.467	5.831	1.39944
								64	3.6864	1.812	11.862	10.77	2.5848
								1243	71.5968	4.129	96.264	82.037	19.6889
								371	21.3696	3.846	152.688	41.785	10.0284
								13	0.7488	1.923	13.776	5	1.2
								83	4.7808	2.229	90.735	13.601	3.26424
								41	2.3616	1.951	77.652	8.944	2.14656
								23	1.3248	1.957	9.556	6.708	1.60992
								47	2.7072	1.702	47.115	8.944	2.14656
								39	2.2464	1.667	135	8.062	1.93488
								94	5.4144	1.809	155.349	13.038	3.12912
								162	9.3312	2.222	167.135	18.974	4.55376
								1132	65.2032	1.932	19.395	49.041	11.7698
								26	1.4976	1.731	7.132	6.708	1.60992
								305	17.568	2.113	80.261	25.962	6.23088
								201	11.5776	2.294	139.803	21.471	5.15304
								38	2.1888	2.632	56.195	10	2.4
								19	1.0944	2.105	20.967	6.325	1.518
								254	14.6304	2.144	18.176	25.318	6.07632
								222	12.7872	2.533	134.475	24.083	5.77992
								15	0.864	2.267	0	5.831	1.39944
								198	11.4048	2.732	19.052	23.259	5.58216
								134	7.7184	1.649	45.591	14.866	3.56784
								462	26.6112	2.105	125.206	31.385	7.5324
								3686	212.314	3.963	5.446	160.153	38.4367
								16	0.9216	2.125	62.01	5.831	1.39944
								118	6.7968	1.797	9.819	14.56	3.4944
								27	1.5552	2.148	19.736	7.616	1.82784
								514	29.6064	3.763	79.467	45.122	10.8293
								116	6.6816	2.009	55.932	15.264	3.66336
								83	4.7808	2.98	72.034	17.088	4.10112
								184	10.5984	1.837	25.735	18.385	4.4124
								22	1.2672	2.636	172.093	7.616	1.82784
								14	0.8064	2.071	26.565	5.385	1.2924
								17457	1005.52	1.747	150.787	190.234	45.6562
								19	1.0944	1.789	45	5.831	1.39944
								23	1.3248	1.783	20.702	6.403	1.53672
								51	2.9376	2.039	179.434	10.198	2.44752
								386	22.2336	1.921	98.67	27.514	6.60336
								11	0.6336	1.818	45	4.472	1.07328
								55	3.168	2.473	32.29	11.662	2.79888
								34	1.9584	1.912	36.92	8.062	1.93488
								154	8.8704	1.806	157.236	17	4.08
								176	10.1376	4.088	73.208	27.203	6.52872
								398	22.9248	1.651	104.408	25.632	6.15168
								1803	103.853	2.552	62.446	75	18
								331	19.0656	2.26	61.266	27.803	6.67272
								86	4.9536	1.826	29.538	12.53	3.0072
								13	0.7488	1.923	45	5	1.2
								1191	68.6016	3.88	95.121	76.792	18.4301
								220	12.672	3.839	17.63	32.016	7.68384
								166	9.5616	1.62	46.492	16.401	3.93624
								50	2.88	2.18	1.701	10.44	2.5056
								243	13.9968	4.569	153.286	34	8.16
								18	1.0368	1.889	38.474	5.831	1.39944
								325	18.72	4.341	126.519	37.736	9.05664
								21	1.2096	2.381	45	7.071	1.69704
								47	2.7072	1.702	94.952	8.944	2.14656
								1198	69.0048	4.27	108.877	76.844	18.4426
								173	9.9648	1.753	176.98	17.464	4.19136
								406	23.3856	3.252	71.213	37	8.88
								84	4.8384	1.631	145.891	11.705	2.8092
								33505	1929.89	2.75	65.036	401.487	96.3569
								58	3.3408	1.672	102.492	9.849	2.36376
								4573	263.405	3.377	125.179	182.8	43.872
								10	0.576	2	0	4.472	1.07328
								849	48.9024	4.147	154.828	81.154	19.477
								115	6.624	1.678	38.133	13.892	3.33408
								20	1.152	1.7	26.565	5.831	1.39944
								1200	69.12	3.63	97.959	71.113	17.0671
								1596	91.9296	2.248	134.814	62.482	14.9957
								16	0.9216	1.812	60.767	5.385	1.2924
								16	0.9216	2.125	35.072	5.831	1.39944
								278	16.0128	4.243	73.661	35.735	8.5764
								23	1.3248	1.783	159.298	6.403	1.53672
								40	2.304	2	22.79	8.944	2.14656
								850	48.96	4.05	140.267	64.9	15.576
								107	6.1632	2.248	20.529	15.652	3.75648
								38	2.1888	2.737	92.574	10.198	2.44752
								541	31.1616	2.246	112.881	35.903	8.61672
								80	4.608	2	103.43	12.649	3.03576
								54051	3113.34	2.242	58.611	415.496	99.719
								32005	1843.49	2.605	82.247	383.96	92.1504
								102	5.8752	1.641	176.189	13	3.12
								13	0.7488	2	0	5.099	1.22376
								129	7.4304	3.733	87.649	23.345	5.6028
								55	3.168	1.982	7.595	10.44	2.5056
								163	9.3888	2.602	149.574	21.095	5.0628
								58	3.3408	1.552	43.569	9.487	2.27688
								26	1.4976	1.731	0	6.708	1.60992
								982	56.5632	2.428	75.8	49.769	11.9446
								147	8.4672	1.667	148.93	15.652	3.75648
								19	1.0944	2.105	5.582	6.325	1.518
								236	13.5936	1.966	23.101	21.541	5.16984
								12	0.6912	2.167	90	5.099	1.22376
								2569	147.974	3.448	163.786	109.563	26.2951
								288	16.5888	2.746	137.795	29.411	7.05864
								275	15.84	2.567	78.349	26.571	6.37704
								10	0.576	2	90	4.472	1.07328
								11	0.6336	1.818	45	4.472	1.07328
								882	50.8032	3.484	75.931	58.249	13.9798
								11	0.6336	1.818	45	4.472	1.07328
								18	1.0368	1.889	90	5.831	1.39944
								40	2.304	3.558	8.094	12.369	2.96856
								91	5.2416	2.833	95.403	16.492	3.95808
								141	8.1216	1.993	84.681	16.763	4.02312
								136	7.8336	1.625	90	14.866	3.56784
								1814	104.486	3.456	133.279	87.201	20.9282
								28	1.6128	1.607	0	6.708	1.60992
								21	1.2096	1.905	75.964	6.325	1.518
								22	1.2672	1.818	11.31	6.325	1.518
								90	5.184	1.744	117.17	12.53	3.0072
								752	43.3152	2.38	100.213	43.658	10.4779
								128	7.3728	2.039	33.53	16.155	3.8772
								186	10.7136	2.027	137.84	19.416	4.65984
								204	11.7504	1.667	31.155	18.439	4.42536
								141	8.1216	2.113	80.674	17.263	4.14312
								26	1.4976	1.731	8.514	6.708	1.60992
								768	44.2368	2.555	62.994	46.573	11.1775
								145	8.352	1.89	37.822	16.553	3.97272
								12930	744.768	2.201	89.72	219.082	52.5797
								16	0.9216	1.812	60.767	5.385	1.2924
								67	3.8592	2.582	6.657	13.153	3.15672
								128	7.3728	1.953	13.102	15.811	3.79464
								13	0.7488	1.923	45	5	1.2
								18	1.0368	2.222	167.764	6.325	1.518
								55	3.168	1.927	22.824	10.296	2.47104
								15	0.864	2.267	51.264	5.831	1.39944
								126	7.2576	2.699	8.142	19.647	4.71528
								66	3.8016	1.894	41.208	11.18	2.6832
								19	1.0944	1.789	45	5.831	1.39944
								691	39.8016	2.962	107.608	46.819	11.2366
								46	2.6496	2.304	49.333	10.296	2.47104
								353	20.3328	2.648	10.707	31.385	7.5324
								40	2.304	2	35.71	8.944	2.14656
								16	0.9216	2.125	37.562	5.831	1.39944
								26	1.4976	2	36.674	7.211	1.73064
								604	34.7904	1.883	7.735	34.713	8.33112
								12	0.6912	2.083	34.722	5	1.2
								29	1.6704	2.103	45	7.81	1.8744
								56	3.2256	3.179	82.105	13.342	3.20208
								43	2.4768	1.86	31.017	8.944	2.14656
								33	1.9008	1.97	45	8.062	1.93488
								1506	86.7456	3.025	73.34	81.006	19.4414
								73	4.2048	1.877	64.442	11.705	2.8092
								1725	99.36	3.302	165.754	91.198	21.8875
								1233	71.0208	2.66	32.535	65.299	15.6718
								13	0.7488	1.923	45	5	1.2
								343	19.7568	1.922	96.886	26.306	6.31344
								46	2.6496	2.957	51.622	11.662	2.79888
								48	2.7648	3.627	174.084	13.601	3.26424
								129	7.4304	2.715	149.948	18.788	4.50912
								40	2.304	2	72.961	8.944	2.14656
								13	0.7488	1.923	45	5	1.2
								80	4.608	1.85	85.457	12.166	2.91984
								16	0.9216	2.125	52.589	5.831	1.39944
								57	3.2832	2.035	167.257	10.77	2.5848
								64	3.6864	2.453	44.643	12.53	3.0072
								14	0.8064	2.071	24.358	5.385	1.2924
								33	1.9008	1.758	170.662	7.616	1.82784
								801	46.1376	3.67	95.122	56.569	13.5766
								16	0.9216	1.812	150.767	5.385	1.2924
								34	1.9584	1.912	34.955	8.062	1.93488
								1038	59.7888	2.965	146.919	58.009	13.9222
								5027	289.555	2.083	168.251	115.117	27.6281
								172	9.9072	1.721	40.021	17.205	4.1292
								106	6.1056	1.934	19.184	14.318	3.43632
								19	1.0944	1.789	45	5.831	1.39944
								168	9.6768	2.024	6.573	18.439	4.42536
								318	18.3168	2.535	161.265	29.53	7.0872
								519	29.8944	4.014	68.599	51.624	12.3898
								398	22.9248	4.348	80.8	44.721	10.733
								128	7.3728	2.054	82.5	16.279	3.90696
								57	3.2832	1.912	8.877	10.44	2.5056
								145	8.352	1.89	64.606	16.553	3.97272
								24	1.3824	1.875	14.305	6.708	1.60992
								548	31.5648	2.552	125.788	37.736	9.05664
								19	1.0944	1.789	135	5.831	1.39944
								40	2.304	2.725	171.633	10.44	2.5056
								52	2.9952	1.923	46.434	10	2.4
								20	1.152	2	63.988	6.325	1.518
								559	32.1984	3.482	31.434	46.872	11.2493
								129	7.4304	1.806	151.781	15.264	3.66336
								26	1.4976	2.038	173.972	7.28	1.7472
								126	7.2576	1.841	71.425	15.232	3.65568
								60	3.456	1.617	0.847	9.849	2.36376
								29	1.6704	1.828	155.453	7.28	1.7472
								347	19.9872	1.766	115.44	25	6
								612	35.2512	3.061	144.787	50.22	12.0528
								36	2.0736	1.806	159.699	8.062	1.93488
								4296	247.45	2.316	65.956	141.174	33.8818
								308	17.7408	2.786	173.857	30.594	7.34256
								510	29.376	1.801	25.538	31.385	7.5324
								16	0.9216	1.812	60.767	5.385	1.2924
								352	20.2752	2.585	119.658	31.385	7.5324
								651	37.4976	2.833	67.739	52.555	12.6132
								29	1.6704	2.103	14.933	7.81	1.8744
								462	26.6112	2.597	157.568	36.249	8.69976
								1733	99.8208	1.765	55.444	59.203	14.2087
								2747	158.227	1.845	89.156	74.967	17.9921
								26	1.4976	2.038	173.972	7.28	1.7472
								25	1.44	1.8	32.668	6.708	1.60992
								68	3.9168	1.721	55.668	10.817	2.59608
								1348	77.6448	1.905	28.147	53.263	12.7831
								1604	92.3904	2.676	79.273	77.473	18.5935
								76	4.3776	2.753	11.041	14.56	3.4944
								27	1.5552	1.926	129.596	7.211	1.73064
								1808	104.141	3.573	138.805	82.976	19.9142
								77	4.4352	1.779	175.957	11.705	2.8092
								5641	324.922	4.252	122.321	182.877	43.8905
								106	6.1056	2.358	50.211	15.811	3.79464
								19	1.0944	2.789	0.549	7.28	1.7472
								367	21.1392	3.532	66.282	37.162	8.91888
								161	9.2736	1.883	83.076	17.464	4.19136
								1443	83.1168	5.263	136.396	100.265	24.0636
								1563	90.0288	2.259	73.637	66.851	16.0442
								482	27.7632	2.157	12.592	34.54	8.2896
								2394	137.894	3.127	161.87	104.809	25.1542
								56	3.2256	2.232	26.613	11.18	2.6832
								399	22.9824	2.684	116.074	37.216	8.93184
								11	0.6336	1.818	45	4.472	1.07328
								178	10.2528	2.5	40.181	21.095	5.0628
								202	11.6352	1.946	160.829	19.925	4.782
								715	41.184	2.509	20.993	45.88	11.0112
								37	2.1312	2.622	167.154	9.849	2.36376
								70	4.032	1.943	142.363	11.662	2.79888
								67	3.8592	2.759	145.684	14.765	3.5436
								140	8.064	2.513	0.678	19.416	4.65984
								105	6.048	1.619	69.543	13.038	3.12912
								446	25.6896	2.378	174.299	32.894	7.89456
								4284	246.758	2.61	139.095	130.208	31.2499
								1256	72.3456	4.01	140.561	73.246	17.579
								134	7.7184	3.015	49.518	20.248	4.85952
								27	1.5552	1.926	39.596	7.211	1.73064
								62	3.5712	1.758	0	10.44	2.5056
								15	0.864	2.267	38.736	5.831	1.39944
								408	23.5008	3.327	52.425	39.205	9.4092
								350	20.16	1.901	80.301	26.306	6.31344
								99	5.7024	4.051	92.593	20.025	4.806
								17	0.9792	1.706	0	5.385	1.2924
								134	7.7184	2.93	87.282	20.396	4.89504
								181	10.4256	2.575	101.011	21.587	5.18088
								80	4.608	1.625	22.441	11.402	2.73648
								281	16.1856	2.376	84.886	26.476	6.35424
								36	2.0736	2.5	68.161	9.487	2.27688
								11	0.6336	1.818	45	4.472	1.07328
								81	4.6656	4.777	165.939	21.19	5.0856
								73	4.2048	2.534	7.868	13.601	3.26424
								20	1.152	2.5	137.885	7.071	1.69704
								174	10.0224	3.095	14.862	24.187	5.80488
								22	1.2672	2.045	31.201	6.708	1.60992
								94	5.4144	4.462	74.294	21.541	5.16984
								366	21.0816	1.776	6.979	25.495	6.1188
								173	9.9648	1.572	5.614	16.492	3.95808
								58	3.3408	2.345	70.51	11.662	2.79888
								11	0.6336	1.818	45	4.472	1.07328
								33	1.9008	1.97	27.193	8.062	1.93488
								27	1.5552	1.963	28.155	7.28	1.7472
								623	35.8848	2.077	105.68	36.401	8.73624
								514	29.6064	2.05	133.692	33.302	7.99248
								1348	77.6448	1.702	147.428	48.549	11.6518
								390	22.464	2.491	140.089	32.65	7.836
								25	1.44	2.12	103.391	7.28	1.7472
								277	15.9552	1.906	0.631	23.345	5.6028
								30	1.728	2.167	33.365	8.062	1.93488
[truncated: 18 more columns]

## Sheet: microdrop
	Table S1. Details of image processing results for particle counting in microdrop method
	Summary Table								All images						Image 1				Image 2				Image 3				Image 4				Image 5				Image 6				Image 7				Image 8				Image 9
	Image no.	objects counts	Objects' areas (pixels)	image area (pixels)	Coverage				Area (pixels)	Elongation Factor	Orientation (0-180)	Max Feret Diameter (pixels)	Area (µm2)	Max Feret Diameter (µm)	Area	Elongation Factor	Orientation	Max Feret Diameter	Area	Elongation Factor	Orientation	Max Feret Diameter	Area	Elongation Factor	Orientation	Max Feret Diameter	Area	Elongation Factor	Orientation	Max Feret Diameter	Area	Elongation Factor	Orientation	Max Feret Diameter	Area	Elongation Factor	Orientation	Max Feret Diameter	Area	Elongation Factor	Orientation	Max Feret Diameter	Area	Elongation Factor	Orientation	Max Feret Diameter	Area	Elongation Factor	Orientation
	XYSprayed0026	192	264478	4865200	0.0543612				720	3.393	76.063	57.871	10.368	6.94452	720	3.393	76.063	57.871	630	3.854	26.451	60.539	2012	3.475	22.347	107.824	13135	3.133	5.2	268.164	6602	5.712	110.927	235.722	110	2.832	152.973	18.358	369	6.022	115.802	61.741	47	3.942	179.792	14.318	4462	3.207	62.006
	XYSprayed0027	80	279395		0.0574272				43	1.86	2.614	8.944	0.6192	1.07328	43	1.86	2.614	8.944	11271	2.746	11.902	260.309	7356	2.666	97.282	165.656	22	2.742	142.185	9.22	2834	3.709	81.542	133.135	456	2.435	65.734	36.359	8553	2.362	117.931	166.712	8302	4.343	25.973	234.719	21611	1.715	30.754
	XYSprayed0028	122	229936		0.0472614				109	2.192	60.447	16.553	1.5696	1.98636	109	2.192	60.447	16.553	15	1.933	95.884	5.385	231	3.788	167.74	31.385	24248	2.121	2.744	323.223	53	2.132	43.612	10.63	413	5.95	0.906	52.086	25	2.6	157.395	8.062	1600	3.356	126.286	86.839	58	2.881	63.538
	XYSprayed0029	206	338108		0.0694952				82	2.838	98.073	16.763	1.1808	2.01156	82	2.838	98.073	16.763	2059	1.694	98.218	66.068	4204	2.243	117.218	144.069	100	2.148	78.14	15.232	117	2.645	160.138	17.889	17	4.722	8.209	9.22	20	3.25	115.381	8.062	25	2.32	163.387	7.616	1059	2.606	153.599
	XYSprayed0030	240	323258		0.0664429				221	2.309	68.562	23.345	3.1824	2.8014	221	2.309	68.562	23.345	2116	3.199	50.263	117.201	256	1.774	154.421	22.561	1214	2.081	132.002	57.201	176	3.034	142.605	25	578	2.358	157.822	41.629	1276	1.955	103.516	57.723	941	2.7	169.884	54.571	2420	2.796	160.884
	XYSprayed0031	242	269477		0.0553887				31	2.194	102.811	8.246	0.4464	0.98952	31	2.194	102.811	8.246	493	2.04	167.634	36.892	1363	2.767	118.02	70.491	17	1.706	90	5.385	609	3.534	104.611	53.6	1396	2.692	175.195	69.376	12	2.083	122.067	5	4171	1.948	49.815	153.323	132	2.485	29.959
	XYSprayed0032	291	285005		0.0585803				4906	2.624	140.54	156.847	70.6464	18.8216	4906	2.624	140.54	156.847	346	2.351	131.384	35.468	1816	3.058	44.093	80.056	2901	2.701	57.204	109.932	7173	3.809	124.624	208.087	3294	2.879	105.353	122.642	35	2.786	11.85	10.817	362	1.883	18.763	27.166	282	3.878	48.325
	XYSprayed0033	172	273375		0.0561899				219	3.831	75.476	31.623	3.1536	3.79476	219	3.831	75.476	31.623	12062	2.084	26.807	270.647	2701	2.191	109.966	97.062	106	2.157	29.299	15.264	3017	4.182	130.738	150.881	17	2	164.828	5.831	236	2.163	133.52	24.698	21	1.619	0	5.831	9	2	0
	XYSprayed0034	352	330681		0.0679686				27	2.903	11.264	9.487	0.3888	1.13844	27	2.903	11.264	9.487	1015	4.26	165.809	78.645	1135	3.981	93.094	83.487	1004	2.69	98.727	55.543	1399	2.959	99.624	72.801	31	3.029	131.288	10.296	14	2.429	82.839	5.831	9	2	0	4.243	341	1.852	74.102
	XYSprayed0035	165	128111		0.0263321				106	2.534	165.541	19.235	1.5264	2.3082	106	2.534	165.541	19.235	4039	2.578	59.7	136.821	17550	2.051	167.713	277.363	24	2.417	4.315	7.616	5762	2.934	104.863	175.149	319	4.156	109.594	41.629	87	3.094	81.285	18.111	18	2.5	2.314	6.708	86	2.535	63.781
	XYSprayed0036	249	296445		0.0609317				2973	3.567	74.962	126.669	42.8112	15.2003	2973	3.567	74.962	126.669	1333	3.475	27.273	77.175	1477	3.329	171.836	77.833	157	2.319	168.882	20.881	44	2.959	137.862	12.042	61	4.391	101.864	16.763	1369	1.93	151.15	55.444	30	2.781	129.108	9.434	683	1.834	82.837
	XYSprayed0037	196	161947		0.0332868				2678	4.931	73.542	127.35	38.5632	15.282	2678	4.931	73.542	127.35	118	3.427	129.126	20.616	239	3.556	109.84	31.78	110	2.114	2.987	15.524	14	2.071	114.358	5.385	105	2.475	88.395	17.088	114	1.857	129.005	14.866	99	3.374	117.245	19.698	22	2.364	59.237
	XYSprayed0038	212	94115		0.0193445				10604	3.896	173.938	264.94	152.698	31.7928	10604	3.896	173.938	264.94	2297	4.977	19.912	135.956	54	2.193	22.062	11.18	918	1.676	115.021	42.72	41	2.439	137.875	10	3442	2.122	133.329	102.786	68	3.169	45.443	15	532	1.695	99.188	34.176	107	1.934	25.142
	XYSprayed0039	245	125461		0.0257874				12359	2.647	107.244	201.804	177.97	24.2165	12359	2.647	107.244	201.804	4073	3.288	46.88	131.826	258	1.892	87.365	23.707	254	2.508	106.141	28.636	14	2.071	155.642	5.385	3048	3.556	30.07	161.92	942	2.693	90.38	53.759	154	3.247	100.141	24.042	15	2.267	121.853
	Average	211.714	242842	4865200	0.0499141				4922	2.026	152.585	117.903	70.8768	14.1484	4922	2.026	152.585	117.903	3243	2.903	139.509	114.477	224	2.896	74.931	27.857	325	2.401	76.475	30.083	14	2.429	51.535	5.831	194	4.669	100.738	35.44	81	4.494	120.136	20	6399	2.704	150.336	160.078	491	2.114	5.06
									550	2.498	170.7	40.792	7.92	4.89504	550	2.498	170.7	40.792	2963	1.876	11.783	92.266	358	2.09	104.979	30.083	70	2.887	20.648	14.318	3212	2.019	164.021	112.361	46	3.521	16.722	13	9935	2.676	122.792	195.686	18	2.222	7.118	6.325	75	6.554	121.176
									2734	4.128	112.92	142.172	39.3696	17.0606	2734	4.128	112.92	142.172	214	1.711	34.974	19.925	101	2.722	125.834	17.692	2833	2.479	49.058	105.304	40	2.9	177.315	10.77	454	2.188	172.522	33.734	9	2	0	4.243	32	2.939	23.234	9.849	325	1.653	8.486
									161	5.422	126.875	30	2.3184	3.6	161	5.422	126.875	30	1316	3.921	99.541	79.429	291	3.549	171.652	36.674	42	2.786	157.762	10.817	291	3.406	179.315	35.693	3403	4.186	32.975	149.496	48	4.419	116.734	16.553	18	2.889	127.254	7.211	151	1.684	19.011
									116	2.596	99.184	18.788	1.6704	2.25456	116	2.596	99.184	18.788	4678	2.152	4.146	128.082	1519	2.762	109.729	70.937	105	3.864	73.297	20.616	266	1.794	157.302	23.431	38	2.487	49.994	9.849	25904	1.972	40.186	299.883	1535	1.85	179.399	65	571	5.809	98.267
									62	2.355	151.554	12.083	0.8928	1.44996	62	2.355	151.554	12.083	312	2.052	167.652	27.295	1143	3.469	91.162	68.184	312	2.308	78.897	29.614	150	4.05	65.163	26.926	16	1.812	90	5.385	2210	2.139	15.717	90.521	22	2.636	104.674	7.616	50	3.673	131.899
									160	3.061	151.601	22.472	2.304	2.69664	160	3.061	151.601	22.472	152	2.19	137.511	18.601	309	2.209	99.614	26.833	2504	1.963	70.449	78.638	372	3.568	61.219	39.395	7294	2.355	51.461	154.777	82	2.949	11.449	17.088	35	4.571	104.412	12.649	205	2.55	88.499
									206	4.154	109.897	33.615	2.9664	4.0338	206	4.154	109.897	33.615	758	2.653	170.975	53.852	1616	1.897	28.651	62.482	80	2.126	109.324	13.601	17	2	15.172	5.831	300	3.122	115.413	33.615	178	2.518	129.066	23.431	29	3.303	117.476	10.44	11861	2.83	96.788
									470	4.152	166.293	53.367	6.768	6.40404	470	4.152	166.293	53.367	201	2.169	78.285	22.091	213	1.903	117.172	22.204	2215	3.783	65.653	110.91	137	3.417	120.982	23.601	1674	2.25	20.341	75.611	115	3.23	173.739	23.087	19	3.7	137.982	8.602	181	4.987	113.766
									113	2.388	64.486	17	1.6272	2.04	113	2.388	64.486	17	29326	1.99	53.234	307.059	1867	2.499	150.743	75.769	278	3.128	152.294	32.757	631	3.285	61.999	60.166	7158	1.943	111.891	128.876	346	3.706	144.876	39.825	22	2.955	122.724	8.062	282	2.331	88.957
									418	2.261	49.119	32.802	6.0192	3.93624	418	2.261	49.119	32.802	10815	2.107	46.804	186.55	1241	2.777	164.455	62.642	13	3.154	127.169	6.403	567	3.053	131.145	49.82	10	2	0	4.472	21	2.143	7.202	6.708	16	2.941	151.979	7.071	2112	3.61	64.673
									7103	5.106	115.335	227.477	102.283	27.2972	7103	5.106	115.335	227.477	153	3.041	31.516	22.672	263	2.816	39.821	29.833	220	2.199	22.946	23.259	10	3.7	90	6.083	65	2.941	85.763	14.142	11	2.273	105.071	5	271	1.778	79.623	24.331	33	1.97	151.825
									11	2.273	74.929	5	0.1584	0.6	11	2.273	74.929	5	18372	2.921	57.708	300.987	234	2.556	108.219	27.459	824	3.111	122.827	56.824	15	3	24.054	6.708	653	2.182	145.251	41.231	152	3.077	127.423	22.804	230	3.171	106.407	32.249	20	2.25	101.195
									903	3.425	156.947	63.977	13.0032	7.67724	903	3.425	156.947	63.977	1793	5.93	93.623	120.702	2037	2.327	71.589	75.293	1306	2.53	70.323	60.836	22	2.364	30.037	7.211	26	2.5	54.208	8.062	30	2.167	124.463	8.062	354	3.679	27.192	41.049	62	2.315	160.683
									10	2	90	4.472	0.144	0.53664	10	2	90	4.472	425	4.367	124.409	49.406	7590	4.117	106.514	238.673	8876	2.889	132.318	186.657	38	2.105	158.287	8.944	24	2.708	29.693	8.062	62	1.887	28.748	10.817	761	4.295	143.379	65.734	18788	3.427	117.496
									226	1.975	43.297	21.633	3.2544	2.59596	226	1.975	43.297	21.633	199	2.083	115.359	21.26	1718	6.173	106.265	113.508	70	2.366	179.778	13.928	674	2.735	136.42	46.861	18	2.222	77.764	6.325	14583	3.612	99.823	337.913	967	2.454	157.885	53.451	2258	2.389	80.885
									42	3.864	131.094	13.038	0.6048	1.56456	42	3.864	131.094	13.038	417	1.926	147.13	29.206	4969	2.379	119.633	152.948	608	8.221	15.67	86.683	24	2.833	176.816	8.246	438	3.065	165.362	47.17	5762	2.596	124.673	157.747	1103	1.866	66.35	50.448	16	1.812	90
									1709	4.842	108.991	101.193	24.6096	12.1432	1709	4.842	108.991	101.193	2719	2.489	121.21	97.617	4683	2.014	169.628	114.162	254	2.04	20.67	23.77	223	3.593	162.164	34.54	11	2.364	90	5.099	113	3.164	83.199	19.647	12	2.417	80.583	5.385	100	2.728	168.734
									18	1.889	0	5.831	0.2592	0.69972	18	1.889	0	5.831	13195	2.687	136.067	257.303	6101	3.591	103.402	194.487	60	2.23	147.621	11.662	3309	3.839	70.965	144.838	75	2.132	130.229	13.928	22	3.345	78.769	9.849	3140	2.659	145.623	104.805	9286	4.026	111.682
									184	3.398	128.724	25.807	2.6496	3.09684	184	3.398	128.724	25.807	971	2.276	93.196	51.245	65	2.969	64.737	13.892	197	2.852	143.488	29.155	6349	3.141	61.647	168.929	474	2.214	19.843	34.482	52	2.193	128.706	11.18	252	2.927	113.425	34.132	68	2.282	161.709
									30	2.167	94.08	8.062	0.432	0.96744	30	2.167	94.08	8.062	38538	4.774	129.606	731.411	705	2.141	73.882	47.297	1139	2.365	154.284	63.411	41	3.149	97.553	12.166	132	3.786	123.891	23.022	1725	2.556	78.468	74.726	35	2.429	77.755	9.22	541	2.959	116.857
									13	2.231	70.206	5.385	0.1872	0.6462	13	2.231	70.206	5.385	174	1.901	53.408	22.361	620	2.156	81.984	41.11	1683	4.027	102.698	92.892	36	2.422	123.521	10.44	206	2.836	84.208	25.318	2994	2.145	73.455	85.094	33	3.425	166.013	11.705	223	2.828	130.604
									8635	2.882	129.563	211.625	124.344	25.395	8635	2.882	129.563	211.625	81	2.708	16.034	15.524	880	1.889	74.453	46.872	3274	2.649	19.252	125.718	236	5.303	104.269	40.804	1456	2.671	112.983	76.485	9	2	0	4.243	18	1.889	148.414	5.831	2323	4.263	139.497
									11	2.273	74.929	5	0.1584	0.6	11	2.273	74.929	5	1916	3.202	145.125	88.769	4697	2.455	84.527	127.122	11448	4.278	160.942	317.397	4764	1.893	153.138	125	20	2.826	97.717	8.062	35	2.162	116.084	8.944	11558	4.222	109.282	260.665	241	3.923	128.426
									3250	2.081	144.804	97.293	46.8	11.6752	3250	2.081	144.804	97.293	347	2.581	39.548	33.121	134	2.808	157.509	20.248	27	2.433	101.784	8.544	9473	1.9	55.776	160.415	1732	2.323	64.82	74.947	10	2	0	4.472	947	3.1	119.509	57.454	324	1.745	77.535
									601	3.107	100.409	56.321	8.6544	6.75852	601	3.107	100.409	56.321	865	2.65	149.977	63.008	6811	3.815	108.841	206.17	593	1.973	164.571	35.511	933	4.756	97.39	83.217	16	2.5	0.402	6.325	1021	2.469	1.4	59.414	40	3.262	91.114	11.705	177	2.119	36.579
									143	2.158	133.509	18.868	2.0592	2.26416	143	2.158	133.509	18.868	341	1.92	3.893	26.401	2576	2.109	83.886	96.26	643	1.837	175.795	36.497	18	2.222	77.764	6.325	1586	2.804	149.303	72.236	17	2.647	63.409	6.708	415	2.567	102.485	40.025	516	1.818	48.104
									196	2.72	65.222	25.495	2.8224	3.0594	196	2.72	65.222	25.495	10384	2.604	82.819	221.145	36	2.028	78.027	8.544	7566	2.318	114.703	145.499	10666	2.636	88.423	215.084	723	4.303	97.063	64.938	47	3.036	24.585	13.038	49	2.386	17.086	11.662	1878	2.691	107.194
									148	3.928	93.787	24.515	2.1312	2.9418	148	3.928	93.787	24.515	4697	3.09	25.655	151.476	9424	4.64	173.897	237.036	4609	4.941	176.072	194.815	237	4.359	66.96	36.401	40	2.195	114.438	9.487	20	1.7	63.435	5.831	1341	3.138	96.851	74.733	1055	1.997	8.511
									450	2.726	84.915	39.623	6.48	4.75476	450	2.726	84.915	39.623	359	3.112	48.738	44.944	255	2.549	106.055	30.083	4883	2.157	131.869	130.231	300	2.547	72.457	28.636	81	3.542	140.027	18.439	26	3.533	24.888	10.296	10438	2.866	109.173	228.554	162	4.403	40.805
									733	3.045	60.403	52	10.5552	6.24	733	3.045	60.403	52	383	1.98	138.908	29.547	331	2.692	24.944	31.305	251	2.072	140.062	27.803	25	2.32	108.927	7.616	13	1.923	135	5	15	1.933	174.116	5.385	177	3.174	100.387	27.659	504	2.491	83.801
									1470	2.125	74.51	61.984	21.168	7.43808	1470	2.125	74.51	61.984	249	2.667	133.069	26.833	2823	3.619	123.317	133.754	148	1.85	16.565	17.205	51	1.95	149.58	10.817	52	3.262	8.417	14.56	1329	2.99	103.678	70.859	2073	3.481	129.907	96.047	24	2.833	176.089
									5715	1.898	119.964	130.973	82.296	15.7168	5715	1.898	119.964	130.973	331	2.237	13.732	29.12	309	2.653	178.68	29.275	180	1.755	65.229	18.358	37	2	77.269	8.602	12	2.417	99.417	5.385	28	2.857	154.877	8.944	37	3.049	167.437	11.18	6456	4.346	118.682
									93	2.808	82.265	17.088	1.3392	2.05056	93	2.808	82.265	17.088	200	1.867	161.406	21.213	279	1.849	146.117	25.942	5208	1.916	150.837	119.08	21	2.524	93.012	7.28	14877	1.942	152.343	261.199	4728	2.659	96.725	130.553	211	3.826	79.361	31.78	177	3.252	59.422
									17	2.647	21.779	6.708	0.2448	0.80496	17	2.647	21.779	6.708	363	2.637	26.879	33.121	570	3.416	112.422	48.021	2604	2.6	125.549	101.316	483	5.439	89.158	69.26	1149	3.774	149.121	83.487	17	2.647	20.301	6.708	610	2.677	81.981	47.17	474	5.768	61.468
									31644	3.111	40.333	438.488	455.674	52.6186	31644	3.111	40.333	438.488	14310	2.044	114.063	240.47	21	1.619	0	5.831	2038	3.955	39.364	113.071	334	3.163	6.084	43.417	53	2.581	7.64	12.649	19	3.053	0.584	7.616	474	3.387	50.256	41.4	16	1.812	90
									1555	1.986	14.965	69.26	22.392	8.3112	1555	1.986	14.965	69.26	1520	3.238	84.482	89.677	7513	2.078	35	162.659	35	2.057	164.416	8.485	16	2.125	69.615	5.831	48	2.438	133.39	10.817	23	3.88	153.699	9.849	63453	4.432	46.97	774.455	71	2.986	25.828
									38	2.974	125.998	10.63	0.5472	1.2756	38	2.974	125.998	10.63	1402	4.391	159.995	101.868	2637	3.101	54.865	105.891	19	2.158	41.779	6.403	27	1.926	39.596	7.211	46	3.673	150.252	13.416	26	2.8	40.091	9.899	5058	2.239	0.261	131.061	914	2.357	118.471
									554	4.468	161.157	55.362	7.9776	6.64344	554	4.468	161.157	55.362	687	3.48	107.498	52	1330	2.367	76.494	60.415	23039	2.954	131.87	354.107	15	2.733	60.965	6.403	31	2.281	162.751	8.544	40	1.977	100.299	9.22	1098	5.512	136.35	89.404	112	3.494	177.391
									74	2.663	103.2	14.866	1.0656	1.78392	74	2.663	103.2	14.866	10612	2.388	24.781	201.189	924	2.641	24.541	59.933	3145	2.201	82.868	96.167	9522	3.055	93.588	278.189	1355	2.258	139.562	62.434	17	2.412	41.304	6.403	2110	2.726	80.652	88.459	623	3.031	84.398
									4020	4.24	18.106	201.817	57.888	24.218	4020	4.24	18.106	201.817	618	2.024	16.613	37.483	187	2.203	176.952	21.095	55	2.281	167.287	11.402	21	2.524	72.449	7.28	284	2.988	121.285	35.805	1962	2.665	81.809	79.831	372	2.294	139.361	35.228	1717	1.876	68.185
									522	1.838	31.186	31.828	7.5168	3.81936	522	1.838	31.186	31.828	904	3.669	24.727	67.535	8919	1.856	67.499	153.444	65	2.733	179.778	14.318	389	4.588	19.234	51.894	26	2	163.826	7.211	14	1.786	0	5	110	2.674	93.325	19.416	252	4.715	84.129
									6612	2.344	131.747	139.846	95.2128	16.7815	6612	2.344	131.747	139.846	366	3.008	62.839	38.275	999	2.023	141.158	47.17	851	2.121	87.301	47.011	8241	2.05	116.371	143.178	273	3.55	110.708	34.176	120	2.685	101.221	18.682	547	2.436	129.947	40.311	7886	2.314	100.755
									89	4.141	164.313	20.248	1.2816	2.42976	89	4.141	164.313	20.248	749	3.241	50.952	55.227	410	2.293	118.108	34.132	1099	2.16	23.987	53.235	10	2	90	4.472	2224	3.595	47.79	98.995	49	3.02	11.062	12.166	11	1.818	45	4.472	332	1.762	140.293
									10	2	90	4.472	0.144	0.53664	10	2	90	4.472	271	1.746	67.531	21.954	526	2.833	84.841	43.012	73	2.237	140.296	13.038	64	3.183	38.232	17.205	4708	2.285	23.235	143.84	57	5.453	96.234	18.682	3020	2.399	156.099	112.539	13867	3.114	139.289
									11	2.909	38.232	5.657	0.1584	0.67884	11	2.909	38.232	5.657	2218	2.063	120.183	77.233	2989	2.292	34.646	105.683	556	2.253	64.649	37.162	14	2.929	119.035	6.403	51	2.189	51.536	10.77	14	2.643	90	6.083	35	2.343	3.98	9.055	56	3.419	86.521
									15388	1.8	150.249	250.2	221.587	30.024	15388	1.8	150.249	250.2	19972	2.759	14.933	352.363	9458	4.923	91.337	288.513	5967	2.065	5.305	128.456	388	1.905	164.478	29.732	123	2.585	99.658	18.682	25	2.72	96.91	8.246	16	2.562	31.961	6.403	232	3.759	115.585
									1589	2.368	79.954	69.123	22.8816	8.29476	1589	2.368	79.954	69.123	6550	1.982	46.411	135.37	1912	2.613	56.322	81.437	757	2.034	63.762	47.539	2069	3.885	85.258	104.043	2464	4.372	14.53	128.32	17	3.059	29.357	7.211	127	2.114	168.195	19.723	2940	3.438	96.358
									754	2.138	83.671	44.011	10.8576	5.28132	754	2.138	83.671	44.011	492	4.424	90.336	56.321	159	1.85	137.31	17.205	27	2.407	29.619	8.062	15	2.267	121.853	5.831	2109	2.153	54.089	84.077	34	3.091	23.558	11.662	30	2.433	165.457	8.544	822	4.851	159.073
									118	3.685	136.133	23.431	1.6992	2.81172	118	3.685	136.133	23.431	6102	3.551	66.29	196.224	567	2.673	124.313	43.932	77	4.31	178.292	19.026	83	2.241	172.008	16.125	69	3.597	39.844	16.643	53	3.233	154.898	13.928	555	1.875	95.604	36.359	37	2.65	112.219
									842	7.299	107.928	98.082	12.1248	11.7698	842	7.299	107.928	98.082	1116	1.934	90.474	52	936	2.037	113.703	50.22	2541	3.527	95.134	109.444	38	2.368	177.192	9.487	23	2.261	119.022	7.211	16	1.812	90	5.385	107	2.442	119.123	18.358	36	2.524	20.489
									21	2.476	105.128	7.211	0.3024	0.86532	21	2.476	105.128	7.211	3191	3.529	13.903	145.561	339	2.67	82.328	34.928	36	1.889	90	8.246	5562	2.262	150.48	152.502	22	2.364	147.972	7.211	62	3.154	79.669	14.318	34	3.271	111.801	12.53	106	2.237	166.757
									145	2.212	156.935	19.105	2.088	2.2926	145	2.212	156.935	19.105	434	3.833	135.288	48.549	3673	2.054	43.401	95.776	1909	3.987	79.015	97.268	558	4.173	125.138	56.613	72	3.489	88.835	17.72	50	2.189	175.541	10.77	73	2.438	99.449	15.297	264	2.491	170.943
									1380	3.399	159.652	98.005	19.872	11.7606	1380	3.399	159.652	98.005	1330	2.175	25.171	64.133	7010	2.156	163.463	136.312	212	6.379	76.6	46.573	12100	1.733	31.467	180.1	4877	3.283	51.729	170.135	13	3.714	116.909	7.211	685	2.058	153.576	46.325	1315	4.373	64.066
									13	2.231	52.161	5.385	0.1872	0.6462	13	2.231	52.161	5.385	3920	2.519	101.071	119.252	1347	3.391	174.436	73.98	6837	2.222	172.87	144.069	36	2.222	113.512	8.944	2114	1.861	57.718	72.622	243	2.44	73.903	28.46	10236	2.558	30.655	191.167	415	2.773	161.312
									35	2.543	47.255	9.434	0.504	1.13208	35	2.543	47.255	9.434	587	1.803	110.013	36.056	544	2.982	134.692	47.011	1691	2.983	132.299	91.81	1870	2.277	12.814	78.262	140	3.415	109.375	25	7	1.857	90	3.606	29	2	170.031	7.616	1822	3.132	138.456
									72	2.361	103.085	13.038	1.0368	1.56456	72	2.361	103.085	13.038	332	4.199	37.843	40.311	367	3.404	145.525	38.833	21	1.619	0	5.831	2899	8.063	108.76	195.059	278	2.58	100.446	31.145	217	4.339	113.212	36.674	3530	2.23	68.874	98.407	433	2.646	154.151
									21	1.905	101.31	6.325	0.3024	0.759	21	1.905	101.31	6.325	128	2.693	150.217	22.561	351	3.444	117.459	41.785	48	1.854	116.033	9.434	170	5.416	117.215	34.438	36	2.056	161.637	8.602	1277	2.145	60.319	57.271	1544	3.905	67.958	82.855	21	3.238	87.484
									236	2.251	2.651	23.77	3.3984	2.8524	236	2.251	2.651	23.77	622	2.447	43.875	41.773	6988	2.156	36.645	146.986	978	2.322	62.002	50.22	23	2.304	73.384	7.28	359	3.181	122.935	38.21	30	3.467	80.873	10.198	7021	5.464	95.183	228.009	2734	3.501	12.836
									2849	3.693	134.922	125.1	41.0256	15.012	2849	3.693	134.922	125.1	2316	2.969	52.42	95	322	2.351	116.005	29.732	19	2.158	122.533	6.403	73	2.976	121.009	15.62	152	1.933	29.785	18.601	1879	2.646	103.936	104.561	2044	2.563	147.877	78.816	583	2.381	108.274
									13	1.923	135	5	0.1872	0.6	13	1.923	135	5	1214	3.297	83.665	80.156	309	3.027	59.087	38.079	22	2.045	15.431	6.708	14	3.214	154.277	6.708	66	3.394	106.668	15.524	182	2.055	101.846	20.224	20	2.25	164.969	6.708	28	4.036	136.326
									47	3.34	154.296	12.53	0.6768	1.5036	47	3.34	154.296	12.53	1533	2.74	80.523	89.889	740	3.247	127.266	57.801	1100	3.106	145.149	69.656	1740	2.264	68.701	74.324	18	1.889	115.406	5.831	22	3.118	78.732	10.296	1474	2.737	175.673	78.058	134	2.688	27.985
									41	2.659	78.563	10.44	0.5904	1.2528	41	2.659	78.563	10.44	1065	4.704	124.854	91.81	1896	2.182	4.272	72.09	15829	2.633	16.015	251.016	1236	2.675	147.593	63.53	54	3.642	44.577	15.62	14	2.429	30.525	5.831	13	2.231	90	5.385	34	2.618	135.071
									6566	3.09	139.009	162.077	94.5504	19.4492	6566	3.09	139.009	162.077	858	3.975	83.023	65.521	261	1.918	72.29	24.187	25	2.483	108.435	8.485	46	1.739	63.505	8.944	38	2.282	137.113	9.434	202	1.924	10.821	20.809	58	2.553	53.827	13.928	513	3.083	92.885
									12	2.417	99.417	5.385	0.1728	0.6462	12	2.417	99.417	5.385	128	2.39	28.149	18.028	564	2.28	165.318	40.262	2438	4.493	80.458	117.614	87	2.039	9.334	14.422	45	4.426	118.221	14.422	74	4.437	85.929	19.647	30	2.581	69.189	8.944	35	2.286	114.155
									64	4	38.135	17.205	0.9216	2.0646	64	4	38.135	17.205	531	3.82	44.062	48.27	1554	4.38	128.684	88.814	358	3.013	62.164	40.817	1252	4.078	32.554	75.717	15	2.125	42.426	5.831	1739	3.001	125.655	93.509	20	2.05	137.08	6.403	1944	2.413	90.653
									276	2.292	105.431	26.571	3.9744	3.18852	276	2.292	105.431	26.571					449	3.133	89.932	43.174	241	2.5	174.924	31.385	16	1.812	71.565	5.385	94	3.606	133.766	21.401	21	2.955	124.643	8.062	203	2.148	171.08	23.77	5646	4.318	125.733
									497	4.073	120.843	60.374	7.1568	7.24488	497	4.073	120.843	60.374					8126	2.931	143.626	210.44	37	2.622	122.204	9.849	631	2.307	16.664	43.278	378	2.446	148.584	34.655	6634	2.942	94.981	175.011	1200	3.081	57.91	72.201	1373	4.53	143.486
									214	4.462	111.15	32.311	3.0816	3.87732	214	4.462	111.15	32.311					1147	2.31	135.951	55.973	223	2.665	113.537	25.08	494	3.61	107.026	47.539	79	3.469	93.028	18.439	22	3.636	28.011	8.944	31	2.766	26.996	11.402	112	2.992	29.016
									230	2.308	137.81	24.166	3.312	2.89992	230	2.308	137.81	24.166					210	1.891	50.912	21.213	81	3.148	68.751	16.643	8464	3.101	58.635	206.243	102	2.429	68.694	16.492	31	2.097	160.437	8.062	648	2.949	161.456	49.739	4243	2.271	125.925
									41	3.778	37.941	13.038	0.5904	1.56456	41	3.778	37.941	13.038					831	2.339	144.472	50.329	1969	2.834	98.931	89.286	13283	2.218	161.757	255.384	99	3.761	126.085	20.248	138	4.076	172.571	25.298	19	2.105	65.301	6.325	142	4.032	76.66
									1217	2.174	56.816	56.727	17.5248	6.80724	1217	2.174	56.816	56.727					294	2.273	9.126	29.275	2097	2.835	157.393	86.683	741	2.324	159.929	47.011	215	2.212	110.202	23.087	12675	3.17	108.464	304.429	30	2.581	110.58	8.944	377	3.948	131.812
									34	4.048	123.659	13.038	0.4896	1.56456	34	4.048	123.659	13.038					17223	2.168	19.574	276.306	9915	3.164	92.237	215.928	242	2.206	111.961	24.042	33	2.857	141.525	10	12	2.833	162.863	5.831	7682	2.172	37.271	155.206	235	1.731	116.695
									535	3.026	58.39	44.688	7.704	5.36256	535	3.026	58.39	44.688					408	2.521	158.092	34.928	2477	2.384	146.164	99.765	13	1.923	166.224	5	331	4.198	103.659	43.463	1916	3.261	110.846	104.69	12	2.833	72.863	5.831	3975	4.398	118.673
									23	3.565	92.397	9.055	0.3312	1.0866	23	3.565	92.397	9.055					538	2.39	41.335	38.275	37	3.738	121.105	12.53	28	1.893	94.701	7.28	92	3.557	97.661	20.224	28	3.233	66.831	9.849	164	2.016	173.94	19.313	26	2.038	11.18
									329	3.295	163.101	39.56	4.7376	4.7472	329	3.295	163.101	39.56					81	3.72	117.595	18.601	25	2.96	52.594	8.602	462	3.394	112.271	45.354	101	2.019	162.326	14.765	2108	1.751	46.475	75.928	44	1.978	43.074	9.434	443	2.216	37.622
									1932	3.349	36.074	94.541	27.8208	11.3449	1932	3.349	36.074	94.541					1977	2.734	94.711	86.833	14	2.071	24.358	5.385	64	2.868	143.089	14.765	1994	2.349	173.497	80.112	65	2.985	108.146	13.928	1473	2.983	127.149	75.166	394	1.927	106.83
									26179	3.423	120.38	404.25	376.978	48.51	26179	3.423	120.38	404.25					625	5.488	121.18	68.096	129	1.91	12.518	16.643	31	3.656	60.783	10.817	21	2.143	162.213	6.708	25	2.08	135	7.211	44	2.957	116.162	11.662	60	3.635	134.425
									184	3.203	43.2	32.016	2.6496	3.84192	184	3.203	43.2	32.016					104	2.381	137.864	15.811	90	2.096	73.763	14.765	269	4.474	136.266	41.773	14	2.929	54.554	6.403	33	3.118	153.048	10.296	36	4.25	81.08	12.369	26	2.5	86.755
									23	2.522	118.155	7.616	0.3312	0.91392	23	2.522	118.155	7.616					159	2.455	122.439	20.248	80	3.163	100.408	16.492	107	3.278	106.434	19.416	13	2.462	108.435	5.657	31	2.387	145.397	8.602	26	2.846	122.147	8.602	71	1.915	66.669
									16	2.562	48.242	6.403	0.2304	0.76836	16	2.562	48.242	6.403					220	2.303	71.588	23.409	339	4.392	71.221	40.311	18	1.889	57.995	5.831	38	3.4	179.735	12.369	4249	2.068	20.452	132.004	5099	3.033	166.611	147.139	345	5.161	123.512
									19	2.632	45	7.071	0.2736	0.84852	19	2.632	45	7.071					337	2.747	49.457	35.355	228	2.381	108.624	27.514	3682	3.476	89.384	143.785	17	2.647	69.699	6.708	28	2.643	47.661	8.602	28	2.071	29.805	7.616	71	2.487	75.663
									882	2.088	131.519	45.188	12.7008	5.42256	882	2.088	131.519	45.188					4490	2.84	118.986	140.118	229	2.192	110.294	27.659	25	2.08	45	7.211	554	1.894	112.99	39.051	23	2.522	138.033	7.616	15	2.133	57.114	5.657	32	2.727	102.43
									28	3.441	49.961	10.817	0.4032	1.29804	28	3.441	49.961	10.817					5802	3.739	28.763	213.216	2569	1.765	87.083	92.027	47	2.776	55.774	11.662	3444	2.016	45.71	91.302	20	2.25	30.069	6.708	14	2.071	24.358	5.385	1344	2.021	95.591
									36	1.806	31.556	8.062	0.5184	0.96744	36	1.806	31.556	8.062					510	1.998	150.343	35.847	836	2.388	96.759	54.745	27	1.926	50.404	7.211	635	2.148	35.624	40.46	35	2.98	168.903	12.083	1704	2.661	129.614	76.837	22	2.364	126.89
									43	2.907	11.249	11.18	0.6192	1.3416	43	2.907	11.249	11.18					747	4.249	82.554	64.63	18	2.278	151.003	6.403	229	5.175	64.82	42.438	191	2.514	84.017	23.409	570	3.421	146.148	46.648	1631	4.662	116.989	116.469	45	2.222	133.627
									14503	2.317	79.578	215.372	208.843	25.8446	14503	2.317	79.578	215.372					328	3.114	128.293	36.892	422	2.944	102.531	39.205	3413	2.948	34.285	135.724	31	2.925	123.51	10.817	13	1.923	45	5	16	2.562	116.063	6.403	27	3.593	21.711
									62	3.698	64.916	15.264	0.8928	1.83168	62	3.698	64.916	15.264					373	3.046	141.935	35.511	5235	2.379	113.344	135.801	17	2.412	39.233	6.403	26	3.571	43.258	10	40	3.048	53.271	11.314	163	2.665	89.116	23.087	6415	3.217	66.275
									45	3.491	6.518	13.601	0.648	1.63212	45	3.491	6.518	13.601					138	2.607	147.251	19.105	3381	4.11	82.875	144.42	1995	2.312	52.274	84.971	474	3.797	158.136	45.618	64	2.061	32.144	11.662	150	3.68	16.574	26.926	685	3.681	53.1
									1632	1.967	23.783	66.603	23.5008	7.99236	1632	1.967	23.783	66.603					169	4.177	69.987	32.249	2360	2.578	60.206	97.755	13	2.231	0	5.385	54	3.778	102.837	16.492	17	2.647	20.301	6.708	89	2.618	74.393	15.264	159	3.433	2.814
									266	2.354	126.94	26.173	3.8304	3.14076	266	2.354	126.94	26.173					6748	2.591	48.373	162.754	154	2.577	133.898	20.809	58	3.803	112.169	15.232	26	3.533	115.892	10.296	10	3.2	135	5.657	109	2.976	133.101	19.209	35	2.162	128.993
									16	2.813	170.783	6.708	0.2304	0.80496	16	2.813	170.783	6.708					311	2.174	39.116	30	232	2.191	172.246	24.187	269	2.369	89.202	26.926	238	2.474	49.641	26.833	230	3.515	178.986	34.059	21	2.826	150.596	8.062	14519	1.811	22.409
									1155	2.511	115.232	60.216	16.632	7.22592	1155	2.511	115.232	60.216					2299	1.954	138.183	73.756	124	3.759	129.487	23.022	18	3.389	145.136	7.81	171	3.712	52.912	26.627	563	3.385	46.229	50.249	7696	2.3	172.38	168.003	44627	2.708	71.985
									87	2.86	34.971	17.493	1.2528	2.09916	87	2.86	34.971	17.493					431	3.685	9.516	42.19	825	3.067	2.273	59.439	332	3.546	141.703	37.802	4367	2.297	57.25	127.413	447	2.914	90.437	38.21	102	2.878	94.239	19.416	250	2.771	75.163
									2029	2.444	90.409	82.492	29.2176	9.89904	2029	2.444	90.409	82.492					15	2.267	27.549	5.831	104	2.805	44.956	17.804	1624	5.174	77.636	104.561	80	4.198	172.46	21.095	1113	2.564	18.415	64.195	863	6.588	127.326	95.415	494	4.35	115.868
									25	2.08	93.079	7.211	0.36	0.86532	25	2.08	93.079	7.211					160	1.965	60.49	18.385	29	3.333	115.181	10	37	2.432	75.997	9.487	803	2.759	38.042	48.877	108	3.789	95.893	21.587	4292	2.258	131.78	116	647	3.374	119.902
									14	2.857	20.035	6.325	0.2016	0.759	14	2.857	20.035	6.325					23	2.522	83.916	7.616	133	2.593	113.866	19.723	49	6.538	82.453	20.616	32	2.656	89.656	9.22	9098	1.663	55.682	141.51	3317	3.15	113.248	125.172	45	3.311	123.026
									67	3.736	14.718	18.028	0.9648	2.16336	67	3.736	14.718	18.028					173	1.944	123.756	20.396	279	2.452	128.883	30.887	26	2	157.462	7.211	1548	3.117	94.029	87.864	118	2.336	37.811	17.889	11	2.273	74.929	5	22	2.636	167.561
									1323	2.322	132.519	58.6	19.0512	7.032	1323	2.322	132.519	58.6					235	4.748	93.987	37.108	19022	2.237	118.586	323.65	23	3.13	132.494	8.485	4398	2.926	83.789	139.807	11	2.273	74.929	5	853	2.458	2.383	51.088	149	7.234	80.767
									21	3.095	114.116	8.062	0.3024	0.96744	21	3.095	114.116	8.062					67	3.304	73.26	16.155	533	2.066	152.867	38.626	19	2.789	107.456	7.28	269	5.027	89.406	40.792	23	3.696	99.831	9.22	516	3.586	72.547	48.466	676	3.031	67.767
									23	2.261	26.135	7.211	0.3312	0.86532	23	2.261	26.135	7.211					73	2.798	129.45	16.643	31	2.871	66.083	9.434	918	2.143	165.021	52.01	154	2.31	59.917	19.698	166	2.99	132.655	24.083	447	3.038	14.2	40.162	628	2.326	158.346
									190	2.757	161.859	24.739	2.736	2.96868	190	2.757	161.859	24.739					44	1.889	156.352	9.22	3563	2.184	30.34	100.439	43	3.404	68.535	12.649	105	2.518	126.893	16.643	1043	4.367	108.565	90.874	33	2.725	67.802	10.44	231	1.825	11.129
									30	3.206	80.527	10.44	0.432	1.2528	30	3.206	80.527	10.44					10	3.7	90	6.083	1147	3.663	85.166	70.576	19	2.158	42.092	6.403	25	3.63	134.118	9.899	41	3.205	174.328	15.297	40	2.653	90.255	11.402	28	2.321	171.973
									16	2.562	140.47	6.403	0.2304	0.76836	16	2.562	140.47	6.403					499	5.314	154.213	66.212	3319	2.324	119.303	93.941	13810	3.618	160.698	318.297	625	2.573	100.258	48.384	24	1.875	19.605	6.708	11	2.273	164.929	5	127	3.081	171.005
									13	2.231	73.764	5.385	0.1872	0.6462	13	2.231	73.764	5.385					112	2.144	147.379	17.692	143	3.972	150.738	29.155	73	4.191	133.716	19.849	8481	3.985	43.541	266.453	1308	2.36	52.628	62.482	254	2.394	91.199	30.083	89	2.144	104.696
									91	2.475	95.305	17.088	1.3104	2.05056	91	2.475	95.305	17.088					14	1.786	90	5	469	3.909	26.168	51.478	29	3.355	84.5	10.198	49	3.633	90.575	13.342	18	3.222	166.953	7.616	5057	2.164	2.279	120.507	23	3.083	119.336
									198	4.225	106.841	31.575	2.8512	3.789	198	4.225	106.841	31.575					17	3.118	0.565	7.28	46	2.304	63.304	10.296	77	2.419	122.105	14.422	23824	3.216	167.314	358.504	14	2.286	135	5.657	242	2.973	153.491	35	37	2.511	103.385
									386	2.886	78.053	36.674	5.5584	4.40088	386	2.886	78.053	36.674					23	3.542	35.989	9.22	63	2.571	27.77	13.416	307	3.478	84.642	43.174	67	1.903	121.111	11.705	15	2.133	0	5.657	36	4.048	31.126	13.038	80	3.885	129.974
									13	1.923	135	5	0.1872	0.6	13	1.923	135	5									1739	2.7	144.368	89.196	258	5.092	109.74	38.626	98	3.306	93.346	20.248	170	1.828	61.099	18.439	43	2.907	152.771	11.18	720	2.15	100.817
									43	2.535	70.039	10.44	0.6192	1.2528	43	2.535	70.039	10.44									141	2.401	30.761	19.416	114	3.754	95.846	22.091	491	1.932	132.887	35	24	3.56	25.807	9.434	2362	2.106	78.109	76.844	22	2.045	142.896
									87	3.186	130.038	18.028	1.2528	2.16336	87	3.186	130.038	18.028									4106	2.447	38.615	128.281	9574	2.113	23.605	168.861	1476	1.801	86.455	60.671	15	2.267	152.451	5.831	1310	2.69	171.107	71.176	16	1.812	90
									29	2.345	7.925	8.246	0.4176	0.98952	29	2.345	7.925	8.246									4118	2.564	73.484	125.782	31	3.774	119.575	10.817	134	2.483	10.731	19.235	16917	2.538	104.6	244.205	267	3.276	107.505	31.765	270	1.753	155.516
									24	2.846	154.985	8.602	0.3456	1.03224	24	2.846	154.985	8.602									146	2.826	127.977	22.804	116	3.789	116.333	23.601	17	2	75.009	5.831	98	4.842	19.649	25.942	84	3.804	41.25	19.209	32	2.312	139.978
									2538	4.575	15.631	130.633	36.5472	15.676	2538	4.575	15.631	130.633									47	2	173.127	10.198	14	2.071	65.642	5.385	12	2.083	122.067	5	15	2.133	45	5.657	2814	2.572	109.134	110.463	426	1.988	6.642
									17	2.647	77.913	6.708	0.2448	0.80496	17	2.647	77.913	6.708									222	2.053	136.273	21.633	39	1.744	164.471	8.246	47	1.915	45.597	9.487	19	1.789	45	5.831	3013	2.257	86.798	95.854	11	2.273	53.13
									16	1.812	108.435	5.385	0.2304	0.6462	16	1.812	108.435	5.385									84	2.69	45.146	16.401	36	1.806	107.029	8.062	25	1.8	10.87	6.708	7	2.857	81.65	4.472	142	2.276	134.723	18.601	106	2.872	130.685
									451	6.177	89.298	57.219	6.4944	6.86628	451	6.177	89.298	57.219									215	3.004	66.12	28.792	27	2.704	168.375	8.544	114	2.266	47.11	17.029	25	3.4	90	9.22	6705	2.729	146.938	157.003	616	3.05	8.04
									36	1.806	72.971	8.062	0.5184	0.96744	36	1.806	72.971	8.062									150	3.631	163.333	24.698	33	3.152	174.667	10.198	95	3.574	88.793	23.537	561	1.947	129.262	36.892	1134	1.986	47.783	52.802	135	2.897	86.009
									397	2.669	107.314	37.855	5.7168	4.5426	397	2.669	107.314	37.855									28	2.429	98.653	8.246	26	2.5	103.538	8.062	2416	2.338	123.625	90.028	25	2.92	2.91	8.544	27	2.148	19.739	7.616	108	1.923	130.247
									15299	2.4	87.147	259.307	220.306	31.1168	15299	2.4	87.147	259.307									3764	2.725	84.387	123.911	4495	2.787	15.286	129.653	14	2.429	172.839	5.831	21	2.143	148.503	6.708	12	2.417	170.583	5.385	24	2.542	57.557
									67	2.733	161.756	14.318	0.9648	1.71816	67	2.733	161.756	14.318									406	1.7	21.786	31.401	655	3.062	46.758	50.804	79	2.342	97.202	13.601	11	2.273	164.929	5	3736	1.868	147.541	97.406	11	2.273	105.071
									23	2.522	74.315	7.616	0.3312	0.91392	23	2.522	74.315	7.616									1307	2.104	61.917	64.475	49	2.294	44.558	10.817	24	2.167	138.851	7.211	21	3.476	110.258	8.544	14	2.429	125.604	5.831	27	2.148	115.004
									20	2.9	164.789	7.616	0.288	0.91392	20	2.9	164.789	7.616									2105	2.159	52.532	73.573	557	2.011	92.97	36.125	24	3.542	138.036	9.22	218	2.297	166.522	25.495	28	3.656	54.489	10.817	218	3.029	94.018
									17	2.353	89.682	6.325	0.2448	0.759	17	2.353	89.682	6.325									31	3.226	49.532	10	4148	2.256	57.707	120.673	224	2.073	117.295	23.259	23	2.643	63.257	8.602	87	2.6	89.051	15.297	15	2.267	152.451
									17	2.647	60.294	6.708	0.2448	0.80496	17	2.647	60.294	6.708									14	2.071	155.642	5.385	3368	2.103	28.735	96.177	1858	2.202	38.389	80.455	10442	4.324	93.94	293.246	186	1.772	30.562	18.682	66	2.608	99.087
									1945	2.045	165.534	68.184	28.008	8.18208	1945	2.045	165.534	68.184									1549	3.752	95.326	90.609	1175	1.853	70.922	61.741	1971	2.666	40.062	84.9	25	3.214	77.942	9.487	141	2.376	2.102	19.313	139	2.035	124.181
									461	2.269	107.908	35.355	6.6384	4.2426	461	2.269	107.908	35.355									2592	2.246	3.413	90.05	4254	2.881	85.567	141.428	23	2.261	22.396	7.211	76	2.078	61.296	12.649	37	3.378	66.691	11.18	39	2.925	145.567
									72	2.069	157.615	12.207	1.0368	1.46484	72	2.069	157.615	12.207									26	2.231	111.163	7.616	41	2.537	77.768	10.198	28	2.321	70.005	8.062	234	2.234	1.9	25.495	588	1.902	156.977	36.674	485	4.093	105.277
									1084	2.298	166.829	55.362	15.6096	6.64344	1084	2.298	166.829	55.362									55	2.273	51.328	11.18	45	2.457	64.345	10.63	19	2.6	154.309	7.211	243	2.516	65.801	26.401	15	2.267	31.853	5.831	10	2	0
									110	2.342	106.465	16.125	1.584	1.935	110	2.342	106.465	16.125									145	3.388	152.572	25.239	14	1.786	0	5	14	2.071	16.637	5.385	13	1.923	45	5	202	3.668	119.454	37.577	23	2.522	132.3
									176	3.874	143.18	26.627	2.5344	3.19524	176	3.874	143.18	26.627									9711	2.254	71.87	166.111	1242	2.738	142.517	84.386	13	1.923	45	5	33	3.939	80.69	11.402	1572	2.631	124.124	75.073	1809	2.85	98.856
									152	3.799	73.696	25.71	2.1888	3.0852	152	3.799	73.696	25.71									7244	1.885	22.077	136.858	8874	4.13	43.436	275.67	30	2.167	156.343	8.062	16	2.562	121.961	6.403	6147	2.324	104.943	133.33	204	4.728	84.19
									698	3.05	168.782	49.244	10.0512	5.90928	698	3.05	168.782	49.244									737	3.502	99.324	57.315	84	2.574	174.784	16.125	432	4.301	89.819	49.163	43	2.766	91.212	11.402	67	2.703	91.745	14.142	177	2.104	6.234
									18	5.611	90	10.05	0.2592	1.206	18	5.611	90	10.05									11926	2.47	154.279	234.71	113	2.56	60.265	20.616	20	3.4	82.875	8.246	61	2.532	168.204	12.53	5597	2.532	29.986	150.097	60	2.467	19.582
									25	1.8	126.354	6.708	0.36	0.80496	25	1.8	126.354	6.708									741	2.493	87.593	47.074	1781	3.807	68.07	103.465	543	3.311	105.317	50	4377	2.479	72.473	120.785	369	2.551	72.416	37.014	43	2.256	108.803
									10	2	90	4.472	0.144	0.53664	10	2	90	4.472									1666	2.362	96.455	77.833	24	1.875	115.343	6.708	4078	3.001	119.677	141.51	19	1.789	90	5.831	57	2.881	119.667	13.038	19	3.053	110.32
									73	1.973	99.853	12.083	1.0512	1.44996	73	1.973	99.853	12.083									189	2.039	30.245	23.854	2254	2.529	118.219	89.644	1392	3.503	25.633	75.769	15	2.733	121.793	6.403	21	3.87	155.666	9.434	198	1.931	54.258
									33	1.806	3.069	8.062	0.4752	0.96744	33	1.806	3.069	8.062									10257	2.047	147.573	179.494	2842	4.292	74.107	128.456	552	2.328	106.975	39.962	155	7.409	94.125	37.121	7516	2.051	159.948	149.566	10	2	0
									19	3.05	33.69	7.81	0.2736	0.9372	19	3.05	33.69	7.81									1075	2.157	133.936	56.727	26	2.5	129.767	8.062	11	2.364	0	5.099	2760	2.501	133.62	108.167	24	2.167	153.997	7.211	161	2.433	139.948
									36	2.778	59.973	10	0.5184	1.2	36	2.778	59.973	10									26	2.5	166.305	8.062	23	2.304	65.835	7.28	21	2.524	84.435	7.28	33	3.163	77.282	11.662	1556	2.692	87.908	71.176	15	2.667	95.414
									30	1.767	82.235	7.28	0.432	0.8736	30	1.767	82.235	7.28									5890	5.13	45.188	213.621	2567	3.062	35.342	102.552	44	2	128.511	9.487	116	2.417	41.407	19.105	5431	2.706	76.967	140.616	34	4.048	140.03
									37	2.795	167.344	10.44	0.5328	1.2528	37	2.795	167.344	10.44									531	3.943	86.915	58.941	1452	2.009	155.312	65.46	28	2.321	139.683	8.062	39	2.311	29.375	10.198	184	3.185	110.301	30.806	706	2.723	41.404
									23	2.826	152.549	8.062	0.3312	0.96744	23	2.826	152.549	8.062									362	2.521	128.272	35.609	31	2.355	58.601	8.544	11	2.273	164.929	5	15	3	102.362	6.708	5323	2.305	55.784	118.596	12481	3.626	146.868
									56	2.232	50.424	11.18	0.8064	1.3416	56	2.232	50.424	11.18									1943	3.136	99.202	88.955	27	2.857	19.242	8.944	23955	3.074	123.941	328.055	19	3.05	120.268	7.81	13	1.923	103.776	5	18	2.944	4.174
									465	2.173	165.175	35.44	6.696	4.2528	465	2.173	165.175	35.44									64	1.773	133.364	10.817	23	1.957	119.889	6.708	9697	2.431	169.258	204.834	14	2.071	7.573	5.385	21	2.467	45.694	8.602	13	4.077	87.855
									3671	2.234	154.379	115.745	52.8624	13.8894	3671	2.234	154.379	115.745									38	3.333	12.354	11.402	63	2.698	146.397	13.038	10087	1.944	98.642	155.708	312	3.558	2.168	41.195	83	3.236	128.961	18.868	15582	1.982	93.374
									24	3	132.488	8.485	0.3456	1.0182	24	3	132.488	8.485									202	3.62	167.294	30.083	21	2.381	52.448	7.071	1364	3.063	21.383	95.901	21	1.905	8.391	6.325	7046	2.924	156.458	160.153	31	3.25	127.749
									505	2.35	136.576	37.643	7.272	4.51716	505	2.35	136.576	37.643									147	6.005	95.307	35.511	217	2.173	98.074	24.042	4045	2.083	57.517	103.121	17	2.647	94.308	6.708	314	2.192	78.958	28.284	1310	2.033	39.337
									22	2.273	126.567	7.071	0.3168	0.84852	22	2.273	126.567	7.071									16	2.125	66.255	5.831	13	2.846	83.791	6.083	104	3.372	31.027	24.083	2843	3.375	69.219	117.686	621	1.695	65.34	34.67	542	2.396	172.25
									19	2.789	96.723	7.28	0.2736	0.8736	19	2.789	96.723	7.28									45	2.403	137.901	12.207	24	3.333	146.546	8.944	424	4.458	100.155	55.902	302	3.378	132.417	36.62	23	2.304	93.702	7.28	47	3.4	125.15
									28	3.233	56.978	9.849	0.4032	1.18188	28	3.233	56.978	9.849									53	1.83	166.849	9.849	506	2.942	132.226	51	3113	5.758	124.891	152.82	15	2.267	62.451	5.831	22	2.955	72.375	8.062	47	2.319	178.667
									140	6.146	90.754	31.064	2.016	3.72768	140	6.146	90.754	31.064									904	4.082	127.317	73.239	1234	4.391	122.41	90.078	148	3.978	77.857	26.683	17	3.059	106.423	7.211	39	2.023	86.555	9.434	765	3.437	87.164
									50	2.92	111.808	12.083	0.72	1.44996	50	2.92	111.808	12.083									13	1.923	135	5	18	2.944	86.455	7.28	85	2.871	136.226	17.029	17	3.118	86.004	7.28	28	3	11.446	9.487	40	2.225	53.598
									23	2.826	105.535	8.062	0.3312	0.96744	23	2.826	105.535	8.062									25	2.08	126.587	7.211	627	3.547	0.924	56.719	456	2.533	113.776	36.359	61	2.066	83.64	12.53	36	2.179	64.657	9.22	23	2.92	78.37
									56	3.214	136.516	15	0.8064	1.8	56	3.214	136.516	15									898	2.745	57.751	53.759	4271	2.757	51.265	142.411	1327	2.905	93.687	68.007	4018	2.272	158.046	120.615	110	2.828	107.144	20.248	1020	2.725	72.085
									27	3.515	115.432	10.77	0.3888	1.2924	27	3.515	115.432	10.77									108	2.878	127.04	19.416	16	2	75.128	5.657	607	2.961	108.249	50.99	61	2.535	63.692	13.416	6	2.167	90	3.606	15603	2.653	95.42
									6818	2.503	105.561	149.402	98.1792	17.9282	6818	2.503	105.561	149.402									181	2.443	34.424	24.413	3543	3.087	120.795	135.912	159	4.401	119.824	28.302	15	2.667	23.912	6.325	77	2.616	56.324	15	38	3.87	87.813
									176	1.972	29.178	18.788	2.5344	2.25456	176	1.972	29.178	18.788									12065	2.543	63.801	207.8	1192	4.564	27.335	79.624	17	2	15.172	5.831	1266	2.474	95.214	64.203	242	2.753	17.575	29.12	614	2.377	175.233
									12178	2.364	150.56	232.125	175.363	27.855	12178	2.364	150.56	232.125									12	2.083	90	5	365	3.085	118.685	38.079	37	2.868	78.712	10.44	39	3.395	20.725	12.083					170	2.12	112.854
									144	2.737	79.607	20.396	2.0736	2.44752	144	2.737	79.607	20.396									20	4	112.655	8.944	3222	2.554	69.947	102.489	134	3.181	177.958	22.204	11	2.273	164.929	5					539	2.109	104.421
									5916	2.399	118.326	141.693	85.1904	17.0032	5916	2.399	118.326	141.693									17	2.353	19.568	6.325	21	1.619	0	5.831	101	2.314	145.484	17.804	5667	2.93	101.08	151.476					226	2.552	121.788
									50	2	27.416	10	0.72	1.2	50	2	27.416	10									16	2.813	162.45	6.708	756	2.541	61.952	55.543	21	2.905	128.196	7.81	14	1.786	90	5					22	2.636	14.331
									68	3.816	130.316	17.029	0.9792	2.04348	68	3.816	130.316	17.029									1115	3.724	55.516	70.456	24112	3.142	124.743	335.491	53	2.093	67.734	10.63	15	3	40.075	6.708					267	3.633	106.588
									1280	2.577	6.417	64.031	18.432	7.68372	1280	2.577	6.417	64.031									229	1.901	17.603	22.361	7036	1.823	21.676	144.101	29	2.759	81.115	8.944	26	2.808	100.805	8.544					2855	2.394	142.458
									33	2.237	28.97	9.22	0.4752	1.1064	33	2.237	28.97	9.22									15	2.267	58.147	5.831	54	1.963	179.021	10.296	1450	2.113	67.749	63.411	20	2.6	140.699	7.211					54	3.404	76.569
									13	1.923	135	5	0.1872	0.6	13	1.923	135	5									12	2.083	32.067	5	9626	1.724	99.182	144.368	31	2.194	173.83	8.246	16	2.5	0	6.325					114	3.134	144.814
									15	2.267	27.549	5.831	0.216	0.69972	15	2.267	27.549	5.831									22	2.773	50.743	7.81	18	2.5	144.957	6.708	32	4.229	87.958	12.166	24	2.417	77.687	7.616					1727	2.902	4.412
									58	2.77	78.146	13	0.8352	1.56	58	2.77	78.146	13									54	3.059	145.017	14.422	125	2.493	58.398	19.209	18	1.889	148.414	5.831	3313	2.222	119.944	102.728					5124	2.968	55.767
									489	3.197	152.482	43.174	7.0416	5.18088	489	3.197	152.482	43.174									28	2.467	38.433	8.602	69	3.686	46.545	17.804	11	1.818	45	4.472	706	3.28	114.623	52.393					438	2.759	136.004
									13	2.231	90	5.385	0.1872	0.6462	13	2.231	90	5.385									13	2.615	104.872	5.831	48	2.096	61.095	10.44	188	2.113	79.576	20.248	20	3.05	34.409	7.81					335	2.71	82.113
									17	3.05	123.902	7.81	0.2448	0.9372	17	3.05	123.902	7.81									13	2.231	106.236	5.385	132	2.5	144.777	20.616	394	2.098	16.275	30	29	2.552	38.912	8.602					18	2.944	173.605
									78	2.504	7.959	17.263	1.1232	2.07156	78	2.504	7.959	17.263									16	2.125	161.565	5.831	523	3.854	121.996	49.739	29	2.241	113.692	8.062	14	2.429	151.384	5.831					38	2.051	13.803
									106	1.888	53.617	14.213	1.5264	1.70556	106	1.888	53.617	14.213									29	3.472	154.495	11.18	129	2.167	73.739	18.385	91	1.949	91.204	13.892	1655	3.374	55.532	82.735					168	2.376	160.516
									388	2.644	14.979	33.956	5.5872	4.07472	388	2.644	14.979	33.956									22	2.364	128.251	7.211	18	2.222	102.236	6.325	147	3.508	114.614	25.06	20	2.9	160.859	7.616					2257	3.657	145.373
									18	2.222	172.882	6.325	0.2592	0.759	18	2.222	172.882	6.325									16	2.125	90	5.831	423	4.174	172.71	49.031	215	3.448	79.001	31.623	56	2.386	142.244	11.662					1652	1.846	62.191
									326	2.279	145.975	29.275	4.6944	3.513	326	2.279	145.975	29.275									43	2.907	100.02	12.53	33	2.424	7.196	8.944	2347	4.682	96.722	136.473	18	2.944	86.459	7.28					20	2.65	102.308
									25	2.96	139.257	8.602	0.36	1.03224	25	2.96	139.257	8.602									50	3.208	66.797	13.038	27	2.857	29.182	8.944	23205	1.868	169.851	310.696	360	1.897	135.118	27.514					39	3.163	104.057
									121	2.197	18.559	17.029	1.7424	2.04348	121	2.197	18.559	17.029									24	3.148	131.735	9.22	51	3.788	78.902	15.811	622	3.651	8.976	54.148	10	2	90	4.472					25	2.346	52.296
									630	3.854	26.451	60.539	9.072	7.26468													18	2.789	89.782	7.28	299	2.533	107.202	30.364	3929	2.733	52.514	130.545	17	2.353	76.036	6.325					43	2.477	171.02
									11271	2.746	11.902	260.309	162.302	31.2371													18	1.889	178.728	5.831	1341	3.335	156.193	76.922	18	3.222	97.546	7.616	857	2.596	72.049	52.953					20	2.6	72.112
									15	1.933	95.884	5.385	0.216	0.6462													19	2.158	140.092	6.403	204	2.347	117.115	25.08	401	4.766	96.002	51.662	10	2	90	4.472					15	2.267	27.549
									2059	1.694	98.218	66.068	29.6496	7.92816													59	2.603	148.134	12.806	210	2.314	90.641	22.561	1052	2.52	89.938	71.386	69	2.456	160.096	14.866					13	1.923	45
									2116	3.199	50.263	117.201	30.4704	14.0641													1065	3.502	175.303	69.116	22	2.045	58.799	6.708	55	2.391	69.405	12.369	14	2.071	24.358	5.385					129	3.272	103.355
									493	2.04	167.634	36.892	7.0992	4.42704													53	2.277	19.339	12.166	291	2.203	101.432	28.16	132	3.311	144.707	22.361	176	2.083	118.643	20.616					35	2.971	0.086
									346	2.351	131.384	35.468	4.9824	4.25616													19	2.789	102.689	7.28	234	2.067	167.785	24.187	3327	2.112	49.324	95.964	35	3.333	82.774	11.402					9	2	0
									12062	2.084	26.807	270.647	173.693	32.4776													41	4.625	57.623	17.205	5183	2.669	100.024	136.195	208	4.63	108.44	33.541	125	2.097	167.231	16.763					10	2.9	90
									1015	4.26	165.809	78.645	14.616	9.4374													41	2.833	144.564	11.662	3128	3.014	117.852	110.91	105	2.081	159.517	16.763	13	2.231	109.794	5.385					28	3.788	156.062
									4039	2.578	59.7	136.821	58.1616	16.4185													18	4.056	156.275	8.544	12	2.417	99.417	5.385	25	2.32	115.112	7.616	17	2.647	18.813	6.708					71	1.915	48.653
									1333	3.475	27.273	77.175	19.1952	9.261													24	3.2	54.36	8.944	707	2.822	165.747	54.332	14	2.071	82.427	5.385	19	2.368	149.14	6.708					29	2.667	58.468
									118	3.427	129.126	20.616	1.6992	2.47392													32	3.714	44.97	11.402	33	2.297	16.887	9.22	914	4.238	75.286	72.78	23	1.783	20.702	6.403					23	2.708	155.687
									2297	4.977	19.912	135.956	33.0768	16.3147													88	3.694	146.194	20.248	54	2.491	141.427	11.705	63	5.485	90.313	19.026	55	2.193	79.423	11.18					13	2.231	70.206
									4073	3.288	46.88	131.826	58.6512	15.8191													27	3.148	172.687	9.22	1474	2.533	75.037	66.31	12	2.417	9.417	5.385	406	2.23	169.476	33.956					28	4.643	83.371
									3243	2.903	139.509	114.477	46.6992	13.7372																	129	1.891	168.542	15.62	39	3.333	173.596	11.402	166	3.572	95.453	28.16					32	2.031	70.89
									2963	1.876	11.783	92.266	42.6672	11.0719																	25	1.8	79.13	6.708	2684	2.253	10.85	86.539	92	3.347	105.579	20.125					14	2.857	170.99
									214	1.711	34.974	19.925	3.0816	2.391																	21	3.81	20.035	8.944	13	2.231	163.764	5.385	14	2.071	90	5.385					18	2.889	65.742
									1316	3.921	99.541	79.429	18.9504	9.53148																	1387	3.104	97.346	75.928	13	2.615	78.69	5.831	24	2.963	4.424	8.944					262	2.598	112.493
									4678	2.152	4.146	128.082	67.3632	15.3698																	10425	2.198	82.428	172.247	10226	2.466	145.885	234.009	160	4.163	1.197	32.388					30	2.281	166.106
									312	2.052	167.652	27.295	4.4928	3.2754																	275	2.383	100.937	27.785	189	3.238	57.021	26.077	15	1.933	9.462	5.385					17	2.647	149.907
									152	2.19	137.511	18.601	2.1888	2.23212																	40	2.143	77.554	9.487	9	2	0	4.243	27	2.407	85.83	8.062					12	2.083	34.722
									758	2.653	170.975	53.852	10.9152	6.46224																	673	4.542	68.448	62.968	180	2.259	59.54	23.431	3090	3.293	98.199	128.32					19	2.6	27.941
									201	2.169	78.285	22.091	2.8944	2.65092																	86	3.052	118.264	17.205	17	2.647	167.593	6.708	17	2.889	43.261	7.211					20	2.9	19.141
									29326	1.99	53.234	307.059	422.294	36.8471																	58	2.246	87.034	11.705	49	2.653	31.108	11.402	192	2.308	168.532	21.541					18	3.211	126.091
									10815	2.107	46.804	186.55	155.736	22.386																	1781	2.34	84.604	70.036	51	2.887	168.186	12.369	616	2.696	152.112	51.971					21	2.143	7.202
									153	3.041	31.516	22.672	2.2032	2.72064																	1074	2.115	162.627	54.148	18	1.889	64.594	5.831	121	2.772	47.351	19.416					18	1.889	90
									18372	2.921	57.708	300.987	264.557	36.1184																	256	4.625	39.08	43.278	16	2.312	0	6.083	9	2.778	54.217	5					74	2.07	82.36
									1793	5.93	93.623	120.702	25.8192	14.4842																	988	3.191	105.163	75	600	2.943	98.206	44.407	11	2.364	0	5.099					31	4.257	153.324
									425	4.367	124.409	49.406	6.12	5.92872																	249	3.183	122.149	34.409	1004	3.428	106.028	64.031	49	2.109	126.635	10.77					23	2.846	145.766
									199	2.083	115.359	21.26	2.8656	2.5512																	312	4.459	95.891	41	34	3.118	15.794	10.296	22	2.955	30.284	8.062					63	2.568	138.037
									417	1.926	147.13	29.206	6.0048	3.50472																	13	2.231	90	5.385	42	4.022	129.359	13.454	395	2.835	128.561	43.417					32	2.622	133.551
									2719	2.489	121.21	97.617	39.1536	11.714																	79	2.881	56.226	15.556	27	1.963	166.952	7.28	1247	2.076	83.528	56.223					27	2.543	121.757
									13195	2.687	136.067	257.303	190.008	30.8764																	116	2.484	35.212	20	948	3.463	121.922	68.505	12	2.417	80.583	5.385					21	1.952	36.136
									971	2.276	93.196	51.245	13.9824	6.1494																	6991	4.554	11.83	240.859	30	2.281	173.595	8.544	14	1.786	90	5					17	2	164.828
									38538	4.774	129.606	731.411	554.947	87.7693																	29	3.118	139.793	10.296	16	2.125	175.163	5.831	1089	2.064	144.541	54.745					23	2.652	51.359
									174	1.901	53.408	22.361	2.5056	2.68332																	20	4.5	96.496	9.487	288	1.789	158.669	24.042	20	2.955	136.711	8.062					9	2	0
									81	2.708	16.034	15.524	1.1664	1.86288																	177	2.363	67.597	21.954	18	1.889	25.406	5.831	13	1.923	45	5					14	2.429	7.161
									1916	3.202	145.125	88.769	27.5904	10.6523																	75	3	152.705	17.493	9	2	0	4.243	15	1.933	80.538	5.385					170	3.283	0.287
									347	2.581	39.548	33.121	4.9968	3.97452																	11	2.636	165.286	5.385	24	2.417	21.976	7.616	1647	2.938	150.256	82.855					23	2.826	30.213
									865	2.65	149.977	63.008	12.456	7.56096																	1499	2.014	107.252	62.65	222	4.063	4.038	32.062	1667	6.593	178.536	121.202					30	2.167	105.306
									341	1.92	3.893	26.401	4.9104	3.16812																	12	2.417	99.417	5.385	31	2.871	106.323	9.434	16	2.5	73.619	6.325					30	2.167	56.954
									10384	2.604	82.819	221.145	149.53	26.5374																	686	1.996	139.432	40.804	31	3.031	59.5	9.849	18	2.778	142.498	7.071					48	4.062	1.239
									4697	3.09	25.655	151.476	67.6368	18.1771																	48	2.853	102.819	13.928	270	2.121	148.237	26.173	2047	2.474	100.63	79.404					45	4.237	24.85
									359	3.112	48.738	44.944	5.1696	5.39328																	617	3.487	159.522	49.336	6092	2.031	160.105	131.126	17648	3.543	99.017	349.704					79	2.508	23.774
									383	1.98	138.908	29.547	5.5152	3.54564																	185	2.13	17.363	22.136	12	2.083	57.933	5	208	5.427	75.629	36.688					25	3.2	110.532
									249	2.667	133.069	26.833	3.5856	3.21996																	223	2.63	176.409	28.46	29	2	80.031	7.616	34	2.795	26.367	10.44					56	2.622	10.436
									331	2.237	13.732	29.12	4.7664	3.4944																	10	2	90	4.472	183	2.192	23.31	21.095	23	1.957	149.957	6.708					230	3.032	156.057
									200	1.867	161.406	21.213	2.88	2.54556																	40	2.171	64.218	9.434	439	5.352	178.415	51.157	19	2.105	140.655	6.325					33	3.545	117.972
									363	2.637	26.879	33.121	5.2272	3.97452																					17	3.118	96.372	7.28	21	2.143	118.684	6.708					159	1.95	12.202
									14310	2.044	114.063	240.47	206.064	28.8564																					13	2.615	165.128	5.831	21	3.238	1.814	8.246					14	2.429	23.125
									1520	3.238	84.482	89.677	21.888	10.7612																									19	2.762	111.798	7.616					27	3.214	162.087
									1402	4.391	159.995	101.868	20.1888	12.2242																									30	2.167	76.96	8.062					54	2.986	177.215
									687	3.48	107.498	52	9.8928	6.24																									37	3.135	11.879	10.77					61	2.464	32.757
									10612	2.388	24.781	201.189	152.813	24.1427																									13	1.923	45	5					23	3.042	171.647
									618	2.024	16.613	37.483	8.8992	4.49796																									18489	2.371	121.185	246.564					42	3.825	155.584
									904	3.669	24.727	67.535	13.0176	8.1042																									2891	3.175	90.92	116.297					37	2.018	151.656
									366	3.008	62.839	38.275	5.2704	4.593																									855	2.883	96.072	59.304					16	1.812	0
									749	3.241	50.952	55.227	10.7856	6.62724																									22	2.409	173.509	7.28					204	2.942	125.511
									271	1.746	67.531	21.954	3.9024	2.63448																									47	1.894	25.895	9.434					273	2.067	121.151
									2218	2.063	120.183	77.233	31.9392	9.26796																									15	2.267	148.147	5.831					41	4	18.226
									19972	2.759	14.933	352.363	287.597	42.2836																									18850	1.967	49.238	236.882					12863	2.197	97.706
									6550	1.982	46.411	135.37	94.32	16.2444																									15	2.667	84.586	6.325					13	1.923	135
									492	4.424	90.336	56.321	7.0848	6.75852																									4160	1.929	131.428	114.061					677	3.43	134.549
									6102	3.551	66.29	196.224	87.8688	23.5469																									52	2.131	39.617	11.402					5606	1.888	47.025
									1116	1.934	90.474	52	16.0704	6.24																									28	2.321	146.971	8.062					107	3.893	15.941
									3191	3.529	13.903	145.561	45.9504	17.4673																									33	2.976	100.86	11.18					34	2.944	162.25
									434	3.833	135.288	48.549	6.2496	5.82588																									25	3	10.983	9.487					42	3.489	144.643
									1330	2.175	25.171	64.133	19.152	7.69596																									20	2.05	149.56	6.403					39	3.776	102.703
									3920	2.519	101.071	119.252	56.448	14.3102																									45	2.978	73.785	11.705					36	3.028	116.588
									587	1.803	110.013	36.056	8.4528	4.32672																									13	2.615	165.128	5.831					46	2.246	6.225
									332	4.199	37.843	40.311	4.7808	4.83732																									17	2.647	72.337	6.708					7476	2.011	143.788
									128	2.693	150.217	22.561	1.8432	2.70732																									14	2.429	24.985	5.831					17	2.412	48.696
									622	2.447	43.875	41.773	8.9568	5.01276																									11	2.364	90	5.099					41	2.721	65.784
									2316	2.969	52.42	95	33.3504	11.4																									31	2.65	23.123	10.296					235	2.518	18.508
									1214	3.297	83.665	80.156	17.4816	9.61872																									14	2.857	172.466	6.325					16	1.812	90
									1533	2.74	80.523	89.889	22.0752	10.7867																									1176	2.456	51.47	61.033					26	2.231	174.247
									1065	4.704	124.854	91.81	15.336	11.0172																									6551	2.329	178.45	181.397					14	1.786	90
									858	3.975	83.023	65.521	12.3552	7.86252																									11	2.364	0	5.099					45	3.846	139.273
									128	2.39	28.149	18.028	1.8432	2.16336																									12	2.083	122.067	5					142	1.744	133.571
									531	3.82	44.062	48.27	7.6464	5.7924																									24	2.708	114.677	8.062					118	2.772	87.044
									2012	3.475	22.347	107.824	28.9728	12.9389																									11	2.364	90	5.099					24	3.542	140.037
									7356	2.666	97.282	165.656	105.926	19.8787																									15	2.667	84.586	6.325					30	2.467	122.503
									231	3.788	167.74	31.385	3.3264	3.7662																									23	2.522	10.882	7.616					84	2.514	156.672
									4204	2.243	117.218	144.069	60.5376	17.2883																									17	2.412	140.811	6.403					74	1.927	103.552
									256	1.774	154.421	22.561	3.6864	2.70732																									31	2.176	109.866	8.602					1075	2.383	57.133
									1363	2.767	118.02	70.491	19.6272	8.45892																									15	2.267	62.451	5.831					195	2.567	109.563
									1816	3.058	44.093	80.056	26.1504	9.60672																									26	3.214	11.219	9.487					20	2.25	84.283
									2701	2.191	109.966	97.062	38.8944	11.6474																									16	2.813	63.584	6.708					90	3.385	130.979
									1135	3.981	93.094	83.487	16.344	10.0184																									17	1.706	0	5.385					19	2.368	57.768
									17550	2.051	167.713	277.363	252.72	33.2836																									35	2.778	122.159	10					38	1.947	112.333
									1477	3.329	171.836	77.833	21.2688	9.33996																									731	3.481	132.495	71.561					29	2.517	10.171
									239	3.556	109.84	31.78	3.4416	3.8136																									20	2.6	27.425	7.211					19	2.368	147.768
									54	2.193	22.062	11.18	0.7776	1.3416																									32	3.061	15.359	10.05					17	2.941	50.606
									258	1.892	87.365	23.707	3.7152	2.84484																									37	4.39	32.998	13.416					14	2.286	135
									224	2.896	74.931	27.857	3.2256	3.34284																									2853	1.887	140.013	81.216					13	1.923	135
									358	2.09	104.979	30.083	5.1552	3.60996																									12	2.083	55.278	5					126	3.579	9.056
									101	2.722	125.834	17.692	1.4544	2.12304																									211	2.994	139.043	30.61					262	2.8	66.239
									291	3.549	171.652	36.674	4.1904	4.40088																									33	3.919	173.495	12.042					13	2.462	140.735
									1519	2.762	109.729	70.937	21.8736	8.51244																									297	3.253	15.751	37.577					26	2	45
									1143	3.469	91.162	68.184	16.4592	8.18208																																	32	3.421	76.218
									309	2.209	99.614	26.833	4.4496	3.21996																																	97	2.538	45.107
									1616	1.897	28.651	62.482	23.2704	7.49784																																	54	4.013	112.529
									213	1.903	117.172	22.204	3.0672	2.66448																																	49	4.918	101.434
									1867	2.499	150.743	75.769	26.8848	9.09228																																	54	3.13	101.392
									1241	2.777	164.455	62.642	17.8704	7.51704																																	223	3.196	111.239
									263	2.816	39.821	29.833	3.7872	3.57996																																	27	2.742	176.821
									234	2.556	108.219	27.459	3.3696	3.29508																																	208	3.05	17.289
									2037	2.327	71.589	75.293	29.3328	9.03516																																	56	3.742	162.243
									7590	4.117	106.514	238.673	109.296	28.6408																																	67	3.421	78.856
									1718	6.173	106.265	113.508	24.7392	13.621																																	10	2	0
									4969	2.379	119.633	152.948	71.5536	18.3538																																	20	1.952	142.29
									4683	2.014	169.628	114.162	67.4352	13.6994																																	12	2.167	90
									6101	3.591	103.402	194.487	87.8544	23.3384																																	20	2.6	140.699
									65	2.969	64.737	13.892	0.936	1.66704																																	76	2.525	60.142
									705	2.141	73.882	47.297	10.152	5.67564																																	113	2.537	100.597
									620	2.156	81.984	41.11	8.928	4.9332																																	107	2.504	151.39
									880	1.889	74.453	46.872	12.672	5.62464																																	22	2.364	45.203
									4697	2.455	84.527	127.122	67.6368	15.2546																																	32	3.531	135.09
									134	2.808	157.509	20.248	1.9296	2.42976																																	17	2.412	139.457
									6811	3.815	108.841	206.17	98.0784	24.7404																																	39	4.245	53.818
									2576	2.109	83.886	96.26	37.0944	11.5512																																	33	2.061	98.987
									36	2.028	78.027	8.544	0.5184	1.02528																																	167	4.401	135.908
									9424	4.64	173.897	237.036	135.706	28.4443																																	458	2.33	6.758
									255	2.549	106.055	30.083	3.672	3.60996																																	142	1.872	99.131
									331	2.692	24.944	31.305	4.7664	3.7566																																	222	2.919	159.241
									2823	3.619	123.317	133.754	40.6512	16.0505																																	86	2.188	179.077
									309	2.653	178.68	29.275	4.4496	3.513																																	61	2.807	86.262
									279	1.849	146.117	25.942	4.0176	3.11304																																	93	2.328	30.045
									570	3.416	112.422	48.021	8.208	5.76252																																	22	3.217	150.234
									21	1.619	0	5.831	0.3024	0.69972																																	22	2.364	144.524
									7513	2.078	35	162.659	108.187	19.5191																																	41	4.255	85.03
									2637	3.101	54.865	105.891	37.9728	12.7069																																	43	3.787	5.037
									1330	2.367	76.494	60.415	19.152	7.2498																																	39	2.9	127.449
									924	2.641	24.541	59.933	13.3056	7.19196																																	54	2.561	87.467
									187	2.203	176.952	21.095	2.6928	2.5314																																	22	2.045	79.935
									8919	1.856	67.499	153.444	128.434	18.4133																																	248	3.23	79.927
									999	2.023	141.158	47.17	14.3856	5.6604																																	68	2.103	69.838
									410	2.293	118.108	34.132	5.904	4.09584																																	31	3.041	133.09
									526	2.833	84.841	43.012	7.5744	5.16144																																	19	2.737	35.399
									2989	2.292	34.646	105.683	43.0416	12.682																																	27	2.727	120.057
									9458	4.923	91.337	288.513	136.195	34.6216																																	29	3.267	44.02
									1912	2.613	56.322	81.437	27.5328	9.77244																																	95	2.205	3.277
									159	1.85	137.31	17.205	2.2896	2.0646																																	72	2.54	104.34
									567	2.673	124.313	43.932	8.1648	5.27184																																	19	3.421	118.772
									936	2.037	113.703	50.22	13.4784	6.0264																																	106	3.09	17.801
									339	2.67	82.328	34.928	4.8816	4.19136																																	14	2.643	0
									3673	2.054	43.401	95.776	52.8912	11.4931																																	20	3.65	82.084
									7010	2.156	163.463	136.312	100.944	16.3574																																	119	2.506	13.647
									1347	3.391	174.436	73.98	19.3968	8.8776																																	35	4.327	130.54
									544	2.982	134.692	47.011	7.8336	5.64132																																	26	3.448	127.982
									367	3.404	145.525	38.833	5.2848	4.65996																																	18	2.5	43.162
									351	3.444	117.459	41.785	5.0544	5.0142																																	15	3	72.291
									6988	2.156	36.645	146.986	100.627	17.6383																																	21	2.143	61.368
									322	2.351	116.005	29.732	4.6368	3.56784																																	62	1.831	62.833
									309	3.027	59.087	38.079	4.4496	4.56948																																	75	3.042	29.645
									740	3.247	127.266	57.801	10.656	6.93612																																	24	2.833	96.428
									1896	2.182	4.272	72.09	27.3024	8.6508																																	16	2.562	35.6
									261	1.918	72.29	24.187	3.7584	2.90244																																	45	1.894	115.946
									564	2.28	165.318	40.262	8.1216	4.83144																																	31	2.312	70.311
									1554	4.38	128.684	88.814	22.3776	10.6577																																	61	4.686	173.668
									449	3.133	89.932	43.174	6.4656	5.18088
									8126	2.931	143.626	210.44	117.014	25.2528
									1147	2.31	135.951	55.973	16.5168	6.71676
									210	1.891	50.912	21.213	3.024	2.54556
									831	2.339	144.472	50.329	11.9664	6.03948
									294	2.273	9.126	29.275	4.2336	3.513
									17223	2.168	19.574	276.306	248.011	33.1567
									408	2.521	158.092	34.928	5.8752	4.19136
									538	2.39	41.335	38.275	7.7472	4.593
									81	3.72	117.595	18.601	1.1664	2.23212
									1977	2.734	94.711	86.833	28.4688	10.42
									625	5.488	121.18	68.096	9	8.17152
									104	2.381	137.864	15.811	1.4976	1.89732
									159	2.455	122.439	20.248	2.2896	2.42976
									220	2.303	71.588	23.409	3.168	2.80908
									337	2.747	49.457	35.355	4.8528	4.2426
									4490	2.84	118.986	140.118	64.656	16.8142
									5802	3.739	28.763	213.216	83.5488	25.5859
									510	1.998	150.343	35.847	7.344	4.30164
									747	4.249	82.554	64.63	10.7568	7.7556
									328	3.114	128.293	36.892	4.7232	4.42704
									373	3.046	141.935	35.511	5.3712	4.26132
									138	2.607	147.251	19.105	1.9872	2.2926
									169	4.177	69.987	32.249	2.4336	3.86988
									6748	2.591	48.373	162.754	97.1712	19.5305
									311	2.174	39.116	30	4.4784	3.6
									2299	1.954	138.183	73.756	33.1056	8.85072
									431	3.685	9.516	42.19	6.2064	5.0628
									15	2.267	27.549	5.831	0.216	0.69972
									160	1.965	60.49	18.385	2.304	2.2062
									23	2.522	83.916	7.616	0.3312	0.91392
									173	1.944	123.756	20.396	2.4912	2.44752
									235	4.748	93.987	37.108	3.384	4.45296
									67	3.304	73.26	16.155	0.9648	1.9386
									73	2.798	129.45	16.643	1.0512	1.99716
									44	1.889	156.352	9.22	0.6336	1.1064
									10	3.7	90	6.083	0.144	0.72996
									499	5.314	154.213	66.212	7.1856	7.94544
									112	2.144	147.379	17.692	1.6128	2.12304
									14	1.786	90	5	0.2016	0.6
									17	3.118	0.565	7.28	0.2448	0.8736
									23	3.542	35.989	9.22	0.3312	1.1064
									13135	3.133	5.2	268.164	189.144	32.1797
									22	2.742	142.185	9.22	0.3168	1.1064
									24248	2.121	2.744	323.223	349.171	38.7868
									100	2.148	78.14	15.232	1.44	1.82784
									1214	2.081	132.002	57.201	17.4816	6.86412
									17	1.706	90	5.385	0.2448	0.6462
									2901	2.701	57.204	109.932	41.7744	13.1918
									106	2.157	29.299	15.264	1.5264	1.83168
									1004	2.69	98.727	55.543	14.4576	6.66516
									24	2.417	4.315	7.616	0.3456	0.91392
									157	2.319	168.882	20.881	2.2608	2.50572
									110	2.114	2.987	15.524	1.584	1.86288
									918	1.676	115.021	42.72	13.2192	5.1264
									254	2.508	106.141	28.636	3.6576	3.43632
									325	2.401	76.475	30.083	4.68	3.60996
									70	2.887	20.648	14.318	1.008	1.71816
									2833	2.479	49.058	105.304	40.7952	12.6365
									42	2.786	157.762	10.817	0.6048	1.29804
									105	3.864	73.297	20.616	1.512	2.47392
									312	2.308	78.897	29.614	4.4928	3.55368
									2504	1.963	70.449	78.638	36.0576	9.43656
									80	2.126	109.324	13.601	1.152	1.63212
									2215	3.783	65.653	110.91	31.896	13.3092
									278	3.128	152.294	32.757	4.0032	3.93084
									13	3.154	127.169	6.403	0.1872	0.76836
									220	2.199	22.946	23.259	3.168	2.79108
									824	3.111	122.827	56.824	11.8656	6.81888
									1306	2.53	70.323	60.836	18.8064	7.30032
									8876	2.889	132.318	186.657	127.814	22.3988
									70	2.366	179.778	13.928	1.008	1.67136
									608	8.221	15.67	86.683	8.7552	10.402
									254	2.04	20.67	23.77	3.6576	2.8524
									60	2.23	147.621	11.662	0.864	1.39944
									197	2.852	143.488	29.155	2.8368	3.4986
									1139	2.365	154.284	63.411	16.4016	7.60932
									1683	4.027	102.698	92.892	24.2352	11.147
									3274	2.649	19.252	125.718	47.1456	15.0862
									11448	4.278	160.942	317.397	164.851	38.0876
									27	2.433	101.784	8.544	0.3888	1.02528
									593	1.973	164.571	35.511	8.5392	4.26132
									643	1.837	175.795	36.497	9.2592	4.37964
									7566	2.318	114.703	145.499	108.95	17.4599
									4609	4.941	176.072	194.815	66.3696	23.3778
									4883	2.157	131.869	130.231	70.3152	15.6277
									251	2.072	140.062	27.803	3.6144	3.33636
									148	1.85	16.565	17.205	2.1312	2.0646
									180	1.755	65.229	18.358	2.592	2.20296
									5208	1.916	150.837	119.08	74.9952	14.2896
									2604	2.6	125.549	101.316	37.4976	12.1579
									2038	3.955	39.364	113.071	29.3472	13.5685
									35	2.057	164.416	8.485	0.504	1.0182
									19	2.158	41.779	6.403	0.2736	0.76836
									23039	2.954	131.87	354.107	331.762	42.4928
									3145	2.201	82.868	96.167	45.288	11.54
									55	2.281	167.287	11.402	0.792	1.36824
									65	2.733	179.778	14.318	0.936	1.71816
									851	2.121	87.301	47.011	12.2544	5.64132
									1099	2.16	23.987	53.235	15.8256	6.3882
									73	2.237	140.296	13.038	1.0512	1.56456
									556	2.253	64.649	37.162	8.0064	4.45944
									5967	2.065	5.305	128.456	85.9248	15.4147
									757	2.034	63.762	47.539	10.9008	5.70468
									27	2.407	29.619	8.062	0.3888	0.96744
									77	4.31	178.292	19.026	1.1088	2.28312
									2541	3.527	95.134	109.444	36.5904	13.1333
									36	1.889	90	8.246	0.5184	0.98952
									1909	3.987	79.015	97.268	27.4896	11.6722
									212	6.379	76.6	46.573	3.0528	5.58876
									6837	2.222	172.87	144.069	98.4528	17.2883
									1691	2.983	132.299	91.81	24.3504	11.0172
									21	1.619	0	5.831	0.3024	0.69972
									48	1.854	116.033	9.434	0.6912	1.13208
									978	2.322	62.002	50.22	14.0832	6.0264
									19	2.158	122.533	6.403	0.2736	0.76836
									22	2.045	15.431	6.708	0.3168	0.80496
									1100	3.106	145.149	69.656	15.84	8.35872
									15829	2.633	16.015	251.016	227.938	30.1219
									25	2.483	108.435	8.485	0.36	1.0182
									2438	4.493	80.458	117.614	35.1072	14.1137
									358	3.013	62.164	40.817	5.1552	4.89804
									241	2.5	174.924	31.385	3.4704	3.7662
									37	2.622	122.204	9.849	0.5328	1.18188
									223	2.665	113.537	25.08	3.2112	3.0096
									81	3.148	68.751	16.643	1.1664	1.99716
									1969	2.834	98.931	89.286	28.3536	10.7143
									2097	2.835	157.393	86.683	30.1968	10.402
									9915	3.164	92.237	215.928	142.776	25.9114
									2477	2.384	146.164	99.765	35.6688	11.9718
									37	3.738	121.105	12.53	0.5328	1.5036
									25	2.96	52.594	8.602	0.36	1.03224
									14	2.071	24.358	5.385	0.2016	0.6462
									129	1.91	12.518	16.643	1.8576	1.99716
									90	2.096	73.763	14.765	1.296	1.7718
									80	3.163	100.408	16.492	1.152	1.97904
									339	4.392	71.221	40.311	4.8816	4.83732
									228	2.381	108.624	27.514	3.2832	3.30168
									229	2.192	110.294	27.659	3.2976	3.31908
									2569	1.765	87.083	92.027	36.9936	11.0432
									836	2.388	96.759	54.745	12.0384	6.5694
									18	2.278	151.003	6.403	0.2592	0.76836
									422	2.944	102.531	39.205	6.0768	4.7046
									5235	2.379	113.344	135.801	75.384	16.2961
									3381	4.11	82.875	144.42	48.6864	17.3304
									2360	2.578	60.206	97.755	33.984	11.7306
									154	2.577	133.898	20.809	2.2176	2.49708
									232	2.191	172.246	24.187	3.3408	2.90244
									124	3.759	129.487	23.022	1.7856	2.76264
									825	3.067	2.273	59.439	11.88	7.13268
									104	2.805	44.956	17.804	1.4976	2.13648
									29	3.333	115.181	10	0.4176	1.2
									133	2.593	113.866	19.723	1.9152	2.36676
									279	2.452	128.883	30.887	4.0176	3.70644
									19022	2.237	118.586	323.65	273.917	38.838
									533	2.066	152.867	38.626	7.6752	4.63512
									31	2.871	66.083	9.434	0.4464	1.13208
									3563	2.184	30.34	100.439	51.3072	12.0527
									1147	3.663	85.166	70.576	16.5168	8.46912
									3319	2.324	119.303	93.941	47.7936	11.2729
									143	3.972	150.738	29.155	2.0592	3.4986
									469	3.909	26.168	51.478	6.7536	6.17736
									46	2.304	63.304	10.296	0.6624	1.23552
									63	2.571	27.77	13.416	0.9072	1.60992
									1739	2.7	144.368	89.196	25.0416	10.7035
									141	2.401	30.761	19.416	2.0304	2.32992
									4106	2.447	38.615	128.281	59.1264	15.3937
									4118	2.564	73.484	125.782	59.2992	15.0938
									146	2.826	127.977	22.804	2.1024	2.73648
									47	2	173.127	10.198	0.6768	1.22376
									222	2.053	136.273	21.633	3.1968	2.59596
									84	2.69	45.146	16.401	1.2096	1.96812
									215	3.004	66.12	28.792	3.096	3.45504
									150	3.631	163.333	24.698	2.16	2.96376
									28	2.429	98.653	8.246	0.4032	0.98952
									3764	2.725	84.387	123.911	54.2016	14.8693
									406	1.7	21.786	31.401	5.8464	3.76812
									1307	2.104	61.917	64.475	18.8208	7.737
									2105	2.159	52.532	73.573	30.312	8.82876
									31	3.226	49.532	10	0.4464	1.2
									14	2.071	155.642	5.385	0.2016	0.6462
									1549	3.752	95.326	90.609	22.3056	10.8731
									2592	2.246	3.413	90.05	37.3248	10.806
									26	2.231	111.163	7.616	0.3744	0.91392
									55	2.273	51.328	11.18	0.792	1.3416
									145	3.388	152.572	25.239	2.088	3.02868
									9711	2.254	71.87	166.111	139.838	19.9333
									7244	1.885	22.077	136.858	104.314	16.423
									737	3.502	99.324	57.315	10.6128	6.8778
									11926	2.47	154.279	234.71	171.734	28.1652
									741	2.493	87.593	47.074	10.6704	5.64888
									1666	2.362	96.455	77.833	23.9904	9.33996
									189	2.039	30.245	23.854	2.7216	2.86248
									10257	2.047	147.573	179.494	147.701	21.5393
									1075	2.157	133.936	56.727	15.48	6.80724
									26	2.5	166.305	8.062	0.3744	0.96744
									5890	5.13	45.188	213.621	84.816	25.6345
									531	3.943	86.915	58.941	7.6464	7.07292
									362	2.521	128.272	35.609	5.2128	4.27308
									1943	3.136	99.202	88.955	27.9792	10.6746
									64	1.773	133.364	10.817	0.9216	1.29804
									38	3.333	12.354	11.402	0.5472	1.36824
									202	3.62	167.294	30.083	2.9088	3.60996
									147	6.005	95.307	35.511	2.1168	4.26132
									16	2.125	66.255	5.831	0.2304	0.69972
									45	2.403	137.901	12.207	0.648	1.46484
									53	1.83	166.849	9.849	0.7632	1.18188
									904	4.082	127.317	73.239	13.0176	8.78868
									13	1.923	135	5	0.1872	0.6
									25	2.08	126.587	7.211	0.36	0.86532
									898	2.745	57.751	53.759	12.9312	6.45108
									108	2.878	127.04	19.416	1.5552	2.32992
									181	2.443	34.424	24.413	2.6064	2.92956
									12065	2.543	63.801	207.8	173.736	24.936
									12	2.083	90	5	0.1728	0.6
									20	4	112.655	8.944	0.288	1.07328
									17	2.353	19.568	6.325	0.2448	0.759
									16	2.813	162.45	6.708	0.2304	0.80496
									1115	3.724	55.516	70.456	16.056	8.45472
									229	1.901	17.603	22.361	3.2976	2.68332
									15	2.267	58.147	5.831	0.216	0.69972
									12	2.083	32.067	5	0.1728	0.6
									22	2.773	50.743	7.81	0.3168	0.9372
									54	3.059	145.017	14.422	0.7776	1.73064
									28	2.467	38.433	8.602	0.4032	1.03224
									13	2.615	104.872	5.831	0.1872	0.69972
									13	2.231	106.236	5.385	0.1872	0.6462
									16	2.125	161.565	5.831	0.2304	0.69972
									29	3.472	154.495	11.18	0.4176	1.3416
									22	2.364	128.251	7.211	0.3168	0.86532
									16	2.125	90	5.831	0.2304	0.69972
									43	2.907	100.02	12.53	0.6192	1.5036
									50	3.208	66.797	13.038	0.72	1.56456
									24	3.148	131.735	9.22	0.3456	1.1064
									18	2.789	89.782	7.28	0.2592	0.8736
									18	1.889	178.728	5.831	0.2592	0.69972
									19	2.158	140.092	6.403	0.2736	0.76836
									59	2.603	148.134	12.806	0.8496	1.53672
									1065	3.502	175.303	69.116	15.336	8.29392
									53	2.277	19.339	12.166	0.7632	1.45992
									19	2.789	102.689	7.28	0.2736	0.8736
									41	4.625	57.623	17.205	0.5904	2.0646
									41	2.833	144.564	11.662	0.5904	1.39944
									18	4.056	156.275	8.544	0.2592	1.02528
									24	3.2	54.36	8.944	0.3456	1.07328
									32	3.714	44.97	11.402	0.4608	1.36824
									88	3.694	146.194	20.248	1.2672	2.42976
									27	3.148	172.687	9.22	0.3888	1.1064
									6602	5.712	110.927	235.722	95.0688	28.2866
									2834	3.709	81.542	133.135	40.8096	15.9762
									53	2.132	43.612	10.63	0.7632	1.2756
									117	2.645	160.138	17.889	1.6848	2.14668
									176	3.034	142.605	25	2.5344	3
									609	3.534	104.611	53.6	8.7696	6.432
									7173	3.809	124.624	208.087	103.291	24.9704
									3017	4.182	130.738	150.881	43.4448	18.1057
									1399	2.959	99.624	72.801	20.1456	8.73612
									5762	2.934	104.863	175.149	82.9728	21.0179
									44	2.959	137.862	12.042	0.6336	1.44504
									14	2.071	114.358	5.385	0.2016	0.6462
									41	2.439	137.875	10	0.5904	1.2
									14	2.071	155.642	5.385	0.2016	0.6462
									14	2.429	51.535	5.831	0.2016	0.69972
									3212	2.019	164.021	112.361	46.2528	13.4833
									40	2.9	177.315	10.77	0.576	1.2924
									291	3.406	179.315	35.693	4.1904	4.28316
									266	1.794	157.302	23.431	3.8304	2.81172
									150	4.05	65.163	26.926	2.16	3.23112
									372	3.568	61.219	39.395	5.3568	4.7274
									17	2	15.172	5.831	0.2448	0.69972
									137	3.417	120.982	23.601	1.9728	2.83212
									631	3.285	61.999	60.166	9.0864	7.21992
									567	3.053	131.145	49.82	8.1648	5.9784
									10	3.7	90	6.083	0.144	0.72996
									15	3	24.054	6.708	0.216	0.80496
									22	2.364	30.037	7.211	0.3168	0.86532
									38	2.105	158.287	8.944	0.5472	1.07328
									674	2.735	136.42	46.861	9.7056	5.62332
									24	2.833	176.816	8.246	0.3456	0.98952
									223	3.593	162.164	34.54	3.2112	4.1448
									3309	3.839	70.965	144.838	47.6496	17.3806
									6349	3.141	61.647	168.929	91.4256	20.2715
									41	3.149	97.553	12.166	0.5904	1.45992
									36	2.422	123.521	10.44	0.5184	1.2528
									236	5.303	104.269	40.804	3.3984	4.89648
									4764	1.893	153.138	125	68.6016	15
									9473	1.9	55.776	160.415	136.411	19.2498
									933	4.756	97.39	83.217	13.4352	9.98604
									18	2.222	77.764	6.325	0.2592	0.759
									10666	2.636	88.423	215.084	153.59	25.8101
									237	4.359	66.96	36.401	3.4128	4.36812
									300	2.547	72.457	28.636	4.32	3.43632
									25	2.32	108.927	7.616	0.36	0.91392
									51	1.95	149.58	10.817	0.7344	1.29804
									37	2	77.269	8.602	0.5328	1.03224
									21	2.524	93.012	7.28	0.3024	0.8736
									483	5.439	89.158	69.26	6.9552	8.3112
									334	3.163	6.084	43.417	4.8096	5.21004
									16	2.125	69.615	5.831	0.2304	0.69972
									27	1.926	39.596	7.211	0.3888	0.86532
									15	2.733	60.965	6.403	0.216	0.76836
									9522	3.055	93.588	278.189	137.117	33.3827
									21	2.524	72.449	7.28	0.3024	0.8736
									389	4.588	19.234	51.894	5.6016	6.22728
									8241	2.05	116.371	143.178	118.67	17.1814
									10	2	90	4.472	0.144	0.53664
									64	3.183	38.232	17.205	0.9216	2.0646
									14	2.929	119.035	6.403	0.2016	0.76836
									388	1.905	164.478	29.732	5.5872	3.56784
									2069	3.885	85.258	104.043	29.7936	12.4852
									15	2.267	121.853	5.831	0.216	0.69972
									83	2.241	172.008	16.125	1.1952	1.935
									38	2.368	177.192	9.487	0.5472	1.13844
									5562	2.262	150.48	152.502	80.0928	18.3002
									558	4.173	125.138	56.613	8.0352	6.79356
									12100	1.733	31.467	180.1	174.24	21.612
									36	2.222	113.512	8.944	0.5184	1.07328
									1870	2.277	12.814	78.262	26.928	9.39144
									2899	8.063	108.76	195.059	41.7456	23.4071
									170	5.416	117.215	34.438	2.448	4.13256
									23	2.304	73.384	7.28	0.3312	0.8736
									73	2.976	121.009	15.62	1.0512	1.8744
									14	3.214	154.277	6.708	0.2016	0.80496
									1740	2.264	68.701	74.324	25.056	8.91888
									1236	2.675	147.593	63.53	17.7984	7.6236
									46	1.739	63.505	8.944	0.6624	1.07328
									87	2.039	9.334	14.422	1.2528	1.73064
									1252	4.078	32.554	75.717	18.0288	9.08604
									16	1.812	71.565	5.385	0.2304	0.6462
									631	2.307	16.664	43.278	9.0864	5.19336
									494	3.61	107.026	47.539	7.1136	5.70468
									8464	3.101	58.635	206.243	121.882	24.7492
									13283	2.218	161.757	255.384	191.275	30.6461
									741	2.324	159.929	47.011	10.6704	5.64132
									242	2.206	111.961	24.042	3.4848	2.88504
									13	1.923	166.224	5	0.1872	0.6
									28	1.893	94.701	7.28	0.4032	0.8736
									462	3.394	112.271	45.354	6.6528	5.44248
									64	2.868	143.089	14.765	0.9216	1.7718
									31	3.656	60.783	10.817	0.4464	1.29804
									269	4.474	136.266	41.773	3.8736	5.01276
									107	3.278	106.434	19.416	1.5408	2.32992
									18	1.889	57.995	5.831	0.2592	0.69972
									3682	3.476	89.384	143.785	53.0208	17.2542
									25	2.08	45	7.211	0.36	0.86532
									47	2.776	55.774	11.662	0.6768	1.39944
									27	1.926	50.404	7.211	0.3888	0.86532
									229	5.175	64.82	42.438	3.2976	5.09256
									3413	2.948	34.285	135.724	49.1472	16.2869
									17	2.412	39.233	6.403	0.2448	0.76836
									1995	2.312	52.274	84.971	28.728	10.1965
									13	2.231	0	5.385	0.1872	0.6462
									58	3.803	112.169	15.232	0.8352	1.82784
									269	2.369	89.202	26.926	3.8736	3.23112
									18	3.389	145.136	7.81	0.2592	0.9372
									332	3.546	141.703	37.802	4.7808	4.53624
									1624	5.174	77.636	104.561	23.3856	12.5473
									37	2.432	75.997	9.487	0.5328	1.13844
									49	6.538	82.453	20.616	0.7056	2.47392
									26	2	157.462	7.211	0.3744	0.86532
									23	3.13	132.494	8.485	0.3312	1.0182
									19	2.789	107.456	7.28	0.2736	0.8736
									918	2.143	165.021	52.01	13.2192	6.2412
									43	3.404	68.535	12.649	0.6192	1.51788
									19	2.158	42.092	6.403	0.2736	0.76836
									13810	3.618	160.698	318.297	198.864	38.1956
									73	4.191	133.716	19.849	1.0512	2.38188
									29	3.355	84.5	10.198	0.4176	1.22376
									77	2.419	122.105	14.422	1.1088	1.73064
									307	3.478	84.642	43.174	4.4208	5.18088
									258	5.092	109.74	38.626	3.7152	4.63512
									114	3.754	95.846	22.091	1.6416	2.65092
									9574	2.113	23.605	168.861	137.866	20.2633
									31	3.774	119.575	10.817	0.4464	1.29804
									116	3.789	116.333	23.601	1.6704	2.83212
									14	2.071	65.642	5.385	0.2016	0.6462
									39	1.744	164.471	8.246	0.5616	0.98952
									36	1.806	107.029	8.062	0.5184	0.96744
									27	2.704	168.375	8.544	0.3888	1.02528
									33	3.152	174.667	10.198	0.4752	1.22376
									26	2.5	103.538	8.062	0.3744	0.96744
									4495	2.787	15.286	129.653	64.728	15.5584
									655	3.062	46.758	50.804	9.432	6.09648
									49	2.294	44.558	10.817	0.7056	1.29804
									557	2.011	92.97	36.125	8.0208	4.335
									4148	2.256	57.707	120.673	59.7312	14.4808
									3368	2.103	28.735	96.177	48.4992	11.5412
									1175	1.853	70.922	61.741	16.92	7.40892
									4254	2.881	85.567	141.428	61.2576	16.9714
									41	2.537	77.768	10.198	0.5904	1.22376
									45	2.457	64.345	10.63	0.648	1.2756
									14	1.786	0	5	0.2016	0.6
									1242	2.738	142.517	84.386	17.8848	10.1263
									8874	4.13	43.436	275.67	127.786	33.0804
									84	2.574	174.784	16.125	1.2096	1.935
									113	2.56	60.265	20.616	1.6272	2.47392
									1781	3.807	68.07	103.465	25.6464	12.4158
									24	1.875	115.343	6.708	0.3456	0.80496
									2254	2.529	118.219	89.644	32.4576	10.7573
									2842	4.292	74.107	128.456	40.9248	15.4147
									26	2.5	129.767	8.062	0.3744	0.96744
									23	2.304	65.835	7.28	0.3312	0.8736
									2567	3.062	35.342	102.552	36.9648	12.3062
									1452	2.009	155.312	65.46	20.9088	7.8552
									31	2.355	58.601	8.544	0.4464	1.02528
									27	2.857	19.242	8.944	0.3888	1.07328
									23	1.957	119.889	6.708	0.3312	0.80496
									63	2.698	146.397	13.038	0.9072	1.56456
									21	2.381	52.448	7.071	0.3024	0.84852
									217	2.173	98.074	24.042	3.1248	2.88504
									13	2.846	83.791	6.083	0.1872	0.72996
									24	3.333	146.546	8.944	0.3456	1.07328
									506	2.942	132.226	51	7.2864	6.12
									1234	4.391	122.41	90.078	17.7696	10.8094
									18	2.944	86.455	7.28	0.2592	0.8736
									627	3.547	0.924	56.719	9.0288	6.80628
									4271	2.757	51.265	142.411	61.5024	17.0893
									16	2	75.128	5.657	0.2304	0.67884
									3543	3.087	120.795	135.912	51.0192	16.3094
									1192	4.564	27.335	79.624	17.1648	9.55488
									365	3.085	118.685	38.079	5.256	4.56948
									3222	2.554	69.947	102.489	46.3968	12.2987
									21	1.619	0	5.831	0.3024	0.69972
									756	2.541	61.952	55.543	10.8864	6.66516
									24112	3.142	124.743	335.491	347.213	40.2589
									7036	1.823	21.676	144.101	101.318	17.2921
									54	1.963	179.021	10.296	0.7776	1.23552
									9626	1.724	99.182	144.368	138.614	17.3242
									18	2.5	144.957	6.708	0.2592	0.80496
									125	2.493	58.398	19.209	1.8	2.30508
									69	3.686	46.545	17.804	0.9936	2.13648
									48	2.096	61.095	10.44	0.6912	1.2528
									132	2.5	144.777	20.616	1.9008	2.47392
									523	3.854	121.996	49.739	7.5312	5.96868
									129	2.167	73.739	18.385	1.8576	2.2062
									18	2.222	102.236	6.325	0.2592	0.759
									423	4.174	172.71	49.031	6.0912	5.88372
									33	2.424	7.196	8.944	0.4752	1.07328
									27	2.857	29.182	8.944	0.3888	1.07328
									51	3.788	78.902	15.811	0.7344	1.89732
									299	2.533	107.202	30.364	4.3056	3.64368
									1341	3.335	156.193	76.922	19.3104	9.23064
									204	2.347	117.115	25.08	2.9376	3.0096
									210	2.314	90.641	22.561	3.024	2.70732
									22	2.045	58.799	6.708	0.3168	0.80496
									291	2.203	101.432	28.16	4.1904	3.3792
									234	2.067	167.785	24.187	3.3696	2.90244
									5183	2.669	100.024	136.195	74.6352	16.3434
									3128	3.014	117.852	110.91	45.0432	13.3092
									12	2.417	99.417	5.385	0.1728	0.6462
									707	2.822	165.747	54.332	10.1808	6.51984
									33	2.297	16.887	9.22	0.4752	1.1064
									54	2.491	141.427	11.705	0.7776	1.4046
									1474	2.533	75.037	66.31	21.2256	7.9572
									129	1.891	168.542	15.62	1.8576	1.8744
									25	1.8	79.13	6.708	0.36	0.80496
									21	3.81	20.035	8.944	0.3024	1.07328
									1387	3.104	97.346	75.928	19.9728	9.11136
									10425	2.198	82.428	172.247	150.12	20.6696
									275	2.383	100.937	27.785	3.96	3.3342
									40	2.143	77.554	9.487	0.576	1.13844
									673	4.542	68.448	62.968	9.6912	7.55616
									86	3.052	118.264	17.205	1.2384	2.0646
									58	2.246	87.034	11.705	0.8352	1.4046
									1781	2.34	84.604	70.036	25.6464	8.40432
									1074	2.115	162.627	54.148	15.4656	6.49776
									256	4.625	39.08	43.278	3.6864	5.19336
									988	3.191	105.163	75	14.2272	9
									249	3.183	122.149	34.409	3.5856	4.12908
									312	4.459	95.891	41	4.4928	4.92
									13	2.231	90	5.385	0.1872	0.6462
									79	2.881	56.226	15.556	1.1376	1.86672
									116	2.484	35.212	20	1.6704	2.4
									6991	4.554	11.83	240.859	100.67	28.9031
									29	3.118	139.793	10.296	0.4176	1.23552
									20	4.5	96.496	9.487	0.288	1.13844
									177	2.363	67.597	21.954	2.5488	2.63448
									75	3	152.705	17.493	1.08	2.09916
									11	2.636	165.286	5.385	0.1584	0.6462
									1499	2.014	107.252	62.65	21.5856	7.518
									12	2.417	99.417	5.385	0.1728	0.6462
									686	1.996	139.432	40.804	9.8784	4.89648
									48	2.853	102.819	13.928	0.6912	1.67136
									617	3.487	159.522	49.336	8.8848	5.92032
									185	2.13	17.363	22.136	2.664	2.65632
									223	2.63	176.409	28.46	3.2112	3.4152
									10	2	90	4.472	0.144	0.53664
									40	2.171	64.218	9.434	0.576	1.13208
									110	2.832	152.973	18.358	1.584	2.20296
									456	2.435	65.734	36.359	6.5664	4.36308
									413	5.95	0.906	52.086	5.9472	6.25032
									17	4.722	8.209	9.22	0.2448	1.1064
									578	2.358	157.822	41.629	8.3232	4.99548
									1396	2.692	175.195	69.376	20.1024	8.32512
									3294	2.879	105.353	122.642	47.4336	14.717
									17	2	164.828	5.831	0.2448	0.69972
									31	3.029	131.288	10.296	0.4464	1.23552
									319	4.156	109.594	41.629	4.5936	4.99548
									61	4.391	101.864	16.763	0.8784	2.01156
									105	2.475	88.395	17.088	1.512	2.05056
									3442	2.122	133.329	102.786	49.5648	12.3343
									3048	3.556	30.07	161.92	43.8912	19.4304
									194	4.669	100.738	35.44	2.7936	4.2528
									46	3.521	16.722	13	0.6624	1.56
									454	2.188	172.522	33.734	6.5376	4.04808
									3403	4.186	32.975	149.496	49.0032	17.9395
									38	2.487	49.994	9.849	0.5472	1.18188
									16	1.812	90	5.385	0.2304	0.6462
									7294	2.355	51.461	154.777	105.034	18.5732
									300	3.122	115.413	33.615	4.32	4.0338
									1674	2.25	20.341	75.611	24.1056	9.07332
									7158	1.943	111.891	128.876	103.075	15.4651
									10	2	0	4.472	0.144	0.53664
									65	2.941	85.763	14.142	0.936	1.69704
									653	2.182	145.251	41.231	9.4032	4.94772
									26	2.5	54.208	8.062	0.3744	0.96744
									24	2.708	29.693	8.062	0.3456	0.96744
									18	2.222	77.764	6.325	0.2592	0.759
									438	3.065	165.362	47.17	6.3072	5.6604
									11	2.364	90	5.099	0.1584	0.61188
									75	2.132	130.229	13.928	1.08	1.67136
									474	2.214	19.843	34.482	6.8256	4.13784
									132	3.786	123.891	23.022	1.9008	2.76264
									206	2.836	84.208	25.318	2.9664	3.03816
									1456	2.671	112.983	76.485	20.9664	9.1782
									20	2.826	97.717	8.062	0.288	0.96744
									1732	2.323	64.82	74.947	24.9408	8.99364
									16	2.5	0.402	6.325	0.2304	0.759
									1586	2.804	149.303	72.236	22.8384	8.66832
									723	4.303	97.063	64.938	10.4112	7.79256
									40	2.195	114.438	9.487	0.576	1.13844
									81	3.542	140.027	18.439	1.1664	2.21268
									13	1.923	135	5	0.1872	0.6
									52	3.262	8.417	14.56	0.7488	1.7472
									12	2.417	99.417	5.385	0.1728	0.6462
									14877	1.942	152.343	261.199	214.229	31.3439
									1149	3.774	149.121	83.487	16.5456	10.0184
									53	2.581	7.64	12.649	0.7632	1.51788
									48	2.438	133.39	10.817	0.6912	1.29804
									46	3.673	150.252	13.416	0.6624	1.60992
									31	2.281	162.751	8.544	0.4464	1.02528
									1355	2.258	139.562	62.434	19.512	7.49208
									284	2.988	121.285	35.805	4.0896	4.2966
									26	2	163.826	7.211	0.3744	0.86532
									273	3.55	110.708	34.176	3.9312	4.10112
									2224	3.595	47.79	98.995	32.0256	11.8794
									4708	2.285	23.235	143.84	67.7952	17.2608
									51	2.189	51.536	10.77	0.7344	1.2924
									123	2.585	99.658	18.682	1.7712	2.24184
									2464	4.372	14.53	128.32	35.4816	15.3984
									2109	2.153	54.089	84.077	30.3696	10.0892
									69	3.597	39.844	16.643	0.9936	1.99716
									23	2.261	119.022	7.211	0.3312	0.86532
									22	2.364	147.972	7.211	0.3168	0.86532
									72	3.489	88.835	17.72	1.0368	2.1264
									4877	3.283	51.729	170.135	70.2288	20.4162
									2114	1.861	57.718	72.622	30.4416	8.71464
									140	3.415	109.375	25	2.016	3
									278	2.58	100.446	31.145	4.0032	3.7374
									36	2.056	161.637	8.602	0.5184	1.03224
									359	3.181	122.935	38.21	5.1696	4.5852
									152	1.933	29.785	18.601	2.1888	2.23212
									66	3.394	106.668	15.524	0.9504	1.86288
									18	1.889	115.406	5.831	0.2592	0.69972
									54	3.642	44.577	15.62	0.7776	1.8744
									38	2.282	137.113	9.434	0.5472	1.13208
									45	4.426	118.221	14.422	0.648	1.73064
									15	2.125	42.426	5.831	0.216	0.69972
									94	3.606	133.766	21.401	1.3536	2.56812
									378	2.446	148.584	34.655	5.4432	4.1586
									79	3.469	93.028	18.439	1.1376	2.21268
									102	2.429	68.694	16.492	1.4688	1.97904
									99	3.761	126.085	20.248	1.4256	2.42976
									215	2.212	110.202	23.087	3.096	2.77044
									33	2.857	141.525	10	0.4752	1.2
									331	4.198	103.659	43.463	4.7664	5.21556
									92	3.557	97.661	20.224	1.3248	2.42688
									101	2.019	162.326	14.765	1.4544	1.7718
									1994	2.349	173.497	80.112	28.7136	9.61344
									21	2.143	162.213	6.708	0.3024	0.80496
									14	2.929	54.554	6.403	0.2016	0.76836
									13	2.462	108.435	5.657	0.1872	0.67884
									38	3.4	179.735	12.369	0.5472	1.48428
									17	2.647	69.699	6.708	0.2448	0.80496
									554	1.894	112.99	39.051	7.9776	4.68612
									3444	2.016	45.71	91.302	49.5936	10.9562
									635	2.148	35.624	40.46	9.144	4.8552
									191	2.514	84.017	23.409	2.7504	2.80908
									31	2.925	123.51	10.817	0.4464	1.29804
									26	3.571	43.258	10	0.3744	1.2
									474	3.797	158.136	45.618	6.8256	5.47416
									54	3.778	102.837	16.492	0.7776	1.97904
									26	3.533	115.892	10.296	0.3744	1.23552
									238	2.474	49.641	26.833	3.4272	3.21996
									171	3.712	52.912	26.627	2.4624	3.19524
									4367	2.297	57.25	127.413	62.8848	15.2896
									80	4.198	172.46	21.095	1.152	2.5314
									803	2.759	38.042	48.877	11.5632	5.86524
									32	2.656	89.656	9.22	0.4608	1.1064
									1548	3.117	94.029	87.864	22.2912	10.5437
									4398	2.926	83.789	139.807	63.3312	16.7768
									269	5.027	89.406	40.792	3.8736	4.89504
									154	2.31	59.917	19.698	2.2176	2.36376
									105	2.518	126.893	16.643	1.512	1.99716
									25	3.63	134.118	9.899	0.36	1.18788
									625	2.573	100.258	48.384	9	5.80608
									8481	3.985	43.541	266.453	122.126	31.9744
									49	3.633	90.575	13.342	0.7056	1.60104
									23824	3.216	167.314	358.504	343.066	43.0205
									67	1.903	121.111	11.705	0.9648	1.4046
									98	3.306	93.346	20.248	1.4112	2.42976
									491	1.932	132.887	35	7.0704	4.2
									1476	1.801	86.455	60.671	21.2544	7.28052
									134	2.483	10.731	19.235	1.9296	2.3082
									17	2	75.009	5.831	0.2448	0.69972
									12	2.083	122.067	5	0.1728	0.6
									47	1.915	45.597	9.487	0.6768	1.13844
									25	1.8	10.87	6.708	0.36	0.80496
									114	2.266	47.11	17.029	1.6416	2.04348
									95	3.574	88.793	23.537	1.368	2.82444
									2416	2.338	123.625	90.028	34.7904	10.8034
									14	2.429	172.839	5.831	0.2016	0.69972
									79	2.342	97.202	13.601	1.1376	1.63212
									24	2.167	138.851	7.211	0.3456	0.86532
									24	3.542	138.036	9.22	0.3456	1.1064
									224	2.073	117.295	23.259	3.2256	2.79108
									1858	2.202	38.389	80.455	26.7552	9.6546
									1971	2.666	40.062	84.9	28.3824	10.188
									23	2.261	22.396	7.211	0.3312	0.86532
									28	2.321	70.005	8.062	0.4032	0.96744
									19	2.6	154.309	7.211	0.2736	0.86532
									14	2.071	16.637	5.385	0.2016	0.6462
									13	1.923	45	5	0.1872	0.6
									30	2.167	156.343	8.062	0.432	0.96744
									432	4.301	89.819	49.163	6.2208	5.89956
									20	3.4	82.875	8.246	0.288	0.98952
									543	3.311	105.317	50	7.8192	6
									4078	3.001	119.677	141.51	58.7232	16.9812
									1392	3.503	25.633	75.769	20.0448	9.09228
									552	2.328	106.975	39.962	7.9488	4.79544
									11	2.364	0	5.099	0.1584	0.61188
									21	2.524	84.435	7.28	0.3024	0.8736
									44	2	128.511	9.487	0.6336	1.13844
									28	2.321	139.683	8.062	0.4032	0.96744
									11	2.273	164.929	5	0.1584	0.6
									23955	3.074	123.941	328.055	344.952	39.3666
									9697	2.431	169.258	204.834	139.637	24.5801
									10087	1.944	98.642	155.708	145.253	18.685
									1364	3.063	21.383	95.901	19.6416	11.5081
									4045	2.083	57.517	103.121	58.248	12.3745
									104	3.372	31.027	24.083	1.4976	2.88996
									424	4.458	100.155	55.902	6.1056	6.70824
									3113	5.758	124.891	152.82	44.8272	18.3384
									148	3.978	77.857	26.683	2.1312	3.20196
									85	2.871	136.226	17.029	1.224	2.04348
									456	2.533	113.776	36.359	6.5664	4.36308
									1327	2.905	93.687	68.007	19.1088	8.16084
									607	2.961	108.249	50.99	8.7408	6.1188
									159	4.401	119.824	28.302	2.2896	3.39624
									17	2	15.172	5.831	0.2448	0.69972
									37	2.868	78.712	10.44	0.5328	1.2528
									134	3.181	177.958	22.204	1.9296	2.66448
									101	2.314	145.484	17.804	1.4544	2.13648
									21	2.905	128.196	7.81	0.3024	0.9372
									53	2.093	67.734	10.63	0.7632	1.2756
									29	2.759	81.115	8.944	0.4176	1.07328
									1450	2.113	67.749	63.411	20.88	7.60932
									31	2.194	173.83	8.246	0.4464	0.98952
									32	4.229	87.958	12.166	0.4608	1.45992
									18	1.889	148.414	5.831	0.2592	0.69972
									11	1.818	45	4.472	0.1584	0.53664
									188	2.113	79.576	20.248	2.7072	2.42976
									394	2.098	16.275	30	5.6736	3.6
									29	2.241	113.692	8.062	0.4176	0.96744
									91	1.949	91.204	13.892	1.3104	1.66704
									147	3.508	114.614	25.06	2.1168	3.0072
									215	3.448	79.001	31.623	3.096	3.79476
									2347	4.682	96.722	136.473	33.7968	16.3768
									23205	1.868	169.851	310.696	334.152	37.2835
									622	3.651	8.976	54.148	8.9568	6.49776
									3929	2.733	52.514	130.545	56.5776	15.6654
									18	3.222	97.546	7.616	0.2592	0.91392
									401	4.766	96.002	51.662	5.7744	6.19944
									1052	2.52	89.938	71.386	15.1488	8.56632
									55	2.391	69.405	12.369	0.792	1.48428
									132	3.311	144.707	22.361	1.9008	2.68332
									3327	2.112	49.324	95.964	47.9088	11.5157
									208	4.63	108.44	33.541	2.9952	4.02492
									105	2.081	159.517	16.763	1.512	2.01156
									25	2.32	115.112	7.616	0.36	0.91392
									14	2.071	82.427	5.385	0.2016	0.6462
									914	4.238	75.286	72.78	13.1616	8.7336
									63	5.485	90.313	19.026	0.9072	2.28312
									12	2.417	9.417	5.385	0.1728	0.6462
									39	3.333	173.596	11.402	0.5616	1.36824
									2684	2.253	10.85	86.539	38.6496	10.3847
									13	2.231	163.764	5.385	0.1872	0.6462
									13	2.615	78.69	5.831	0.1872	0.69972
									10226	2.466	145.885	234.009	147.254	28.0811
									189	3.238	57.021	26.077	2.7216	3.12924
									9	2	0	4.243	0.1296	0.50916
									180	2.259	59.54	23.431	2.592	2.81172
									17	2.647	167.593	6.708	0.2448	0.80496
									49	2.653	31.108	11.402	0.7056	1.36824
									51	2.887	168.186	12.369	0.7344	1.48428
									18	1.889	64.594	5.831	0.2592	0.69972
									16	2.312	0	6.083	0.2304	0.72996
									600	2.943	98.206	44.407	8.64	5.32884
									1004	3.428	106.028	64.031	14.4576	7.68372
									34	3.118	15.794	10.296	0.4896	1.23552
									42	4.022	129.359	13.454	0.6048	1.61448
									27	1.963	166.952	7.28	0.3888	0.8736
									948	3.463	121.922	68.505	13.6512	8.2206
									30	2.281	173.595	8.544	0.432	1.02528
									16	2.125	175.163	5.831	0.2304	0.69972
									288	1.789	158.669	24.042	4.1472	2.88504
									18	1.889	25.406	5.831	0.2592	0.69972
									9	2	0	4.243	0.1296	0.50916
									24	2.417	21.976	7.616	0.3456	0.91392
									222	4.063	4.038	32.062	3.1968	3.84744
									31	2.871	106.323	9.434	0.4464	1.13208
									31	3.031	59.5	9.849	0.4464	1.18188
									270	2.121	148.237	26.173	3.888	3.14076
									6092	2.031	160.105	131.126	87.7248	15.7351
									12	2.083	57.933	5	0.1728	0.6
									29	2	80.031	7.616	0.4176	0.91392
									183	2.192	23.31	21.095	2.6352	2.5314
									439	5.352	178.415	51.157	6.3216	6.13884
									17	3.118	96.372	7.28	0.2448	0.8736
									13	2.615	165.128	5.831	0.1872	0.69972
									369	6.022	115.802	61.741	5.3136	7.40892
									8553	2.362	117.931	166.712	123.163	20.0054
									25	2.6	157.395	8.062	0.36	0.96744
									20	3.25	115.381	8.062	0.288	0.96744
									1276	1.955	103.516	57.723	18.3744	6.92676
									12	2.083	122.067	5	0.1728	0.6
									35	2.786	11.85	10.817	0.504	1.29804
									236	2.163	133.52	24.698	3.3984	2.96376
									14	2.429	82.839	5.831	0.2016	0.69972
									87	3.094	81.285	18.111	1.2528	2.17332
									1369	1.93	151.15	55.444	19.7136	6.65328
									114	1.857	129.005	14.866	1.6416	1.78392
									68	3.169	45.443	15	0.9792	1.8
									942	2.693	90.38	53.759	13.5648	6.45108
									81	4.494	120.136	20	1.1664	2.4
									9935	2.676	122.792	195.686	143.064	23.4823
									9	2	0	4.243	0.1296	0.50916
									48	4.419	116.734	16.553	0.6912	1.98636
									25904	1.972	40.186	299.883	373.018	35.986
									2210	2.139	15.717	90.521	31.824	10.8625
									82	2.949	11.449	17.088	1.1808	2.05056
									178	2.518	129.066	23.431	2.5632	2.81172
									115	3.23	173.739	23.087	1.656	2.77044
									346	3.706	144.876	39.825	4.9824	4.779
									21	2.143	7.202	6.708	0.3024	0.80496
									11	2.273	105.071	5	0.1584	0.6
									152	3.077	127.423	22.804	2.1888	2.73648
									30	2.167	124.463	8.062	0.432	0.96744
									62	1.887	28.748	10.817	0.8928	1.29804
									14583	3.612	99.823	337.913	209.995	40.5496
									5762	2.596	124.673	157.747	82.9728	18.9296
									113	3.164	83.199	19.647	1.6272	2.35764
									22	3.345	78.769	9.849	0.3168	1.18188
									52	2.193	128.706	11.18	0.7488	1.3416
									1725	2.556	78.468	74.726	24.84	8.96712
									2994	2.145	73.455	85.094	43.1136	10.2113
									9	2	0	4.243	0.1296	0.50916
									35	2.162	116.084	8.944	0.504	1.07328
									10	2	0	4.472	0.144	0.53664
									1021	2.469	1.4	59.414	14.7024	7.12968
									17	2.647	63.409	6.708	0.2448	0.80496
									47	3.036	24.585	13.038	0.6768	1.56456
									20	1.7	63.435	5.831	0.288	0.69972
									26	3.533	24.888	10.296	0.3744	1.23552
									15	1.933	174.116	5.385	0.216	0.6462
									1329	2.99	103.678	70.859	19.1376	8.50308
									28	2.857	154.877	8.944	0.4032	1.07328
									4728	2.659	96.725	130.553	68.0832	15.6664
									17	2.647	20.301	6.708	0.2448	0.80496
									19	3.053	0.584	7.616	0.2736	0.91392
									23	3.88	153.699	9.849	0.3312	1.18188
									26	2.8	40.091	9.899	0.3744	1.18788
									40	1.977	100.299	9.22	0.576	1.1064
									17	2.412	41.304	6.403	0.2448	0.76836
									1962	2.665	81.809	79.831	28.2528	9.57972
									14	1.786	0	5	0.2016	0.6
									120	2.685	101.221	18.682	1.728	2.24184
									49	3.02	11.062	12.166	0.7056	1.45992
									57	5.453	96.234	18.682	0.8208	2.24184
									14	2.643	90	6.083	0.2016	0.72996
									25	2.72	96.91	8.246	0.36	0.98952
									17	3.059	29.357	7.211	0.2448	0.86532
									34	3.091	23.558	11.662	0.4896	1.39944
									53	3.233	154.898	13.928	0.7632	1.67136
									16	1.812	90	5.385	0.2304	0.6462
									62	3.154	79.669	14.318	0.8928	1.71816
									50	2.189	175.541	10.77	0.72	1.2924
									13	3.714	116.909	7.211	0.1872	0.86532
									243	2.44	73.903	28.46	3.4992	3.4152
									7	1.857	90	3.606	0.1008	0.43272
									217	4.339	113.212	36.674	3.1248	4.40088
									1277	2.145	60.319	57.271	18.3888	6.87252
									30	3.467	80.873	10.198	0.432	1.22376
									1879	2.646	103.936	104.561	27.0576	12.5473
									182	2.055	101.846	20.224	2.6208	2.42688
									22	3.118	78.732	10.296	0.3168	1.23552
									14	2.429	30.525	5.831	0.2016	0.69972
									202	1.924	10.821	20.809	2.9088	2.49708
									74	4.437	85.929	19.647	1.0656	2.35764
									1739	3.001	125.655	93.509	25.0416	11.2211
									21	2.955	124.643	8.062	0.3024	0.96744
									6634	2.942	94.981	175.011	95.5296	21.0013
									22	3.636	28.011	8.944	0.3168	1.07328
									31	2.097	160.437	8.062	0.4464	0.96744
									138	4.076	172.571	25.298	1.9872	3.03576
									12675	3.17	108.464	304.429	182.52	36.5315
									12	2.833	162.863	5.831	0.1728	0.69972
									1916	3.261	110.846	104.69	27.5904	12.5628
									28	3.233	66.831	9.849	0.4032	1.18188
									2108	1.751	46.475	75.928	30.3552	9.11136
									65	2.985	108.146	13.928	0.936	1.67136
									25	2.08	135	7.211	0.36	0.86532
									33	3.118	153.048	10.296	0.4752	1.23552
									31	2.387	145.397	8.602	0.4464	1.03224
									4249	2.068	20.452	132.004	61.1856	15.8405
									28	2.643	47.661	8.602	0.4032	1.03224
									23	2.522	138.033	7.616	0.3312	0.91392
									20	2.25	30.069	6.708	0.288	0.80496
									35	2.98	168.903	12.083	0.504	1.44996
									570	3.421	146.148	46.648	8.208	5.59776
									13	1.923	45	5	0.1872	0.6
									40	3.048	53.271	11.314	0.576	1.35768
									64	2.061	32.144	11.662	0.9216	1.39944
									17	2.647	20.301	6.708	0.2448	0.80496
									10	3.2	135	5.657	0.144	0.67884
									230	3.515	178.986	34.059	3.312	4.08708
									563	3.385	46.229	50.249	8.1072	6.02988
									447	2.914	90.437	38.21	6.4368	4.5852
									1113	2.564	18.415	64.195	16.0272	7.7034
									108	3.789	95.893	21.587	1.5552	2.59044
									9098	1.663	55.682	141.51	131.011	16.9812
									118	2.336	37.811	17.889	1.6992	2.14668
									11	2.273	74.929	5	0.1584	0.6
									23	3.696	99.831	9.22	0.3312	1.1064
									166	2.99	132.655	24.083	2.3904	2.88996
									1043	4.367	108.565	90.874	15.0192	10.9049
									41	3.205	174.328	15.297	0.5904	1.83564
									24	1.875	19.605	6.708	0.3456	0.80496
									1308	2.36	52.628	62.482	18.8352	7.49784
									18	3.222	166.953	7.616	0.2592	0.91392
									14	2.286	135	5.657	0.2016	0.67884
									15	2.133	0	5.657	0.216	0.67884
									170	1.828	61.099	18.439	2.448	2.21268
									24	3.56	25.807	9.434	0.3456	1.13208
									15	2.267	152.451	5.831	0.216	0.69972
									16917	2.538	104.6	244.205	243.605	29.3046
									98	4.842	19.649	25.942	1.4112	3.11304
									15	2.133	45	5.657	0.216	0.67884
									19	1.789	45	5.831	0.2736	0.69972
									7	2.857	81.65	4.472	0.1008	0.53664
									25	3.4	90	9.22	0.36	1.1064
									561	1.947	129.262	36.892	8.0784	4.42704
									25	2.92	2.91	8.544	0.36	1.02528
									21	2.143	148.503	6.708	0.3024	0.80496
									11	2.273	164.929	5	0.1584	0.6
									21	3.476	110.258	8.544	0.3024	1.02528
									218	2.297	166.522	25.495	3.1392	3.0594
									23	2.643	63.257	8.602	0.3312	1.03224
									10442	4.324	93.94	293.246	150.365	35.1895
									25	3.214	77.942	9.487	0.36	1.13844
									76	2.078	61.296	12.649	1.0944	1.51788
									234	2.234	1.9	25.495	3.3696	3.0594
									243	2.516	65.801	26.401	3.4992	3.16812
									13	1.923	45	5	0.1872	0.6
									33	3.939	80.69	11.402	0.4752	1.36824
									16	2.562	121.961	6.403	0.2304	0.76836
									43	2.766	91.212	11.402	0.6192	1.36824
									61	2.532	168.204	12.53	0.8784	1.5036
									4377	2.479	72.473	120.785	63.0288	14.4942
									19	1.789	90	5.831	0.2736	0.69972
									15	2.733	121.793	6.403	0.216	0.76836
									155	7.409	94.125	37.121	2.232	4.45452
									2760	2.501	133.62	108.167	39.744	12.98
									33	3.163	77.282	11.662	0.4752	1.39944
									116	2.417	41.407	19.105	1.6704	2.2926
									39	2.311	29.375	10.198	0.5616	1.22376
									15	3	102.362	6.708	0.216	0.80496
									19	3.05	120.268	7.81	0.2736	0.9372
									14	2.071	7.573	5.385	0.2016	0.6462
									312	3.558	2.168	41.195	4.4928	4.9434
									21	1.905	8.391	6.325	0.3024	0.759
									17	2.647	94.308	6.708	0.2448	0.80496
									2843	3.375	69.219	117.686	40.9392	14.1223
									302	3.378	132.417	36.62	4.3488	4.3944
									15	2.267	62.451	5.831	0.216	0.69972
									17	3.059	106.423	7.211	0.2448	0.86532
									17	3.118	86.004	7.28	0.2448	0.8736
									61	2.066	83.64	12.53	0.8784	1.5036
									4018	2.272	158.046	120.615	57.8592	14.4738
									61	2.535	63.692	13.416	0.8784	1.60992
									15	2.667	23.912	6.325	0.216	0.759
									1266	2.474	95.214	64.203	18.2304	7.70436
									39	3.395	20.725	12.083	0.5616	1.44996
									11	2.273	164.929	5	0.1584	0.6
									5667	2.93	101.08	151.476	81.6048	18.1771
									14	1.786	90	5	0.2016	0.6
									15	3	40.075	6.708	0.216	0.80496
									26	2.808	100.805	8.544	0.3744	1.02528
									20	2.6	140.699	7.211	0.288	0.86532
									16	2.5	0	6.325	0.2304	0.759
									24	2.417	77.687	7.616	0.3456	0.91392
									3313	2.222	119.944	102.728	47.7072	12.3274
									706	3.28	114.623	52.393	10.1664	6.28716
									20	3.05	34.409	7.81	0.288	0.9372
									29	2.552	38.912	8.602	0.4176	1.03224
									14	2.429	151.384	5.831	0.2016	0.69972
									1655	3.374	55.532	82.735	23.832	9.9282
									20	2.9	160.859	7.616	0.288	0.91392
									56	2.386	142.244	11.662	0.8064	1.39944
									18	2.944	86.459	7.28	0.2592	0.8736
									360	1.897	135.118	27.514	5.184	3.30168
									10	2	90	4.472	0.144	0.53664
									17	2.353	76.036	6.325	0.2448	0.759
									857	2.596	72.049	52.953	12.3408	6.35436
									10	2	90	4.472	0.144	0.53664
									69	2.456	160.096	14.866	0.9936	1.78392
									14	2.071	24.358	5.385	0.2016	0.6462
									176	2.083	118.643	20.616	2.5344	2.47392
									35	3.333	82.774	11.402	0.504	1.36824
									125	2.097	167.231	16.763	1.8	2.01156
									13	2.231	109.794	5.385	0.1872	0.6462
									17	2.647	18.813	6.708	0.2448	0.80496
									19	2.368	149.14	6.708	0.2736	0.80496
									23	1.783	20.702	6.403	0.3312	0.76836
									55	2.193	79.423	11.18	0.792	1.3416
									406	2.23	169.476	33.956	5.8464	4.07472
									166	3.572	95.453	28.16	2.3904	3.3792
									92	3.347	105.579	20.125	1.3248	2.415
									14	2.071	90	5.385	0.2016	0.6462
									24	2.963	4.424	8.944	0.3456	1.07328
									160	4.163	1.197	32.388	2.304	3.88656
									15	1.933	9.462	5.385	0.216	0.6462
									27	2.407	85.83	8.062	0.3888	0.96744
									3090	3.293	98.199	128.32	44.496	15.3984
									17	2.889	43.261	7.211	0.2448	0.86532
									192	2.308	168.532	21.541	2.7648	2.58492
									616	2.696	152.112	51.971	8.8704	6.23652
									121	2.772	47.351	19.416	1.7424	2.32992
									9	2.778	54.217	5	0.1296	0.6
									11	2.364	0	5.099	0.1584	0.61188
									49	2.109	126.635	10.77	0.7056	1.2924
									22	2.955	30.284	8.062	0.3168	0.96744
									395	2.835	128.561	43.417	5.688	5.21004
									1247	2.076	83.528	56.223	17.9568	6.74676
									12	2.417	80.583	5.385	0.1728	0.6462
									14	1.786	90	5	0.2016	0.6
									1089	2.064	144.541	54.745	15.6816	6.5694
									20	2.955	136.711	8.062	0.288	0.96744
									13	1.923	45	5	0.1872	0.6
									15	1.933	80.538	5.385	0.216	0.6462
									1647	2.938	150.256	82.855	23.7168	9.9426
									1667	6.593	178.536	121.202	24.0048	14.5442
									16	2.5	73.619	6.325	0.2304	0.759
									18	2.778	142.498	7.071	0.2592	0.84852
									2047	2.474	100.63	79.404	29.4768	9.52848
									17648	3.543	99.017	349.704	254.131	41.9645
									208	5.427	75.629	36.688	2.9952	4.40256
									34	2.795	26.367	10.44	0.4896	1.2528
									23	1.957	149.957	6.708	0.3312	0.80496
									19	2.105	140.655	6.325	0.2736	0.759
									21	2.143	118.684	6.708	0.3024	0.80496
									21	3.238	1.814	8.246	0.3024	0.98952
									19	2.762	111.798	7.616	0.2736	0.91392
									30	2.167	76.96	8.062	0.432	0.96744
									37	3.135	11.879	10.77	0.5328	1.2924
									13	1.923	45	5	0.1872	0.6
									18489	2.371	121.185	246.564	266.242	29.5877
									2891	3.175	90.92	116.297	41.6304	13.9556
									855	2.883	96.072	59.304	12.312	7.11648
									22	2.409	173.509	7.28	0.3168	0.8736
									47	1.894	25.895	9.434	0.6768	1.13208
									15	2.267	148.147	5.831	0.216	0.69972
									18850	1.967	49.238	236.882	271.44	28.4258
									15	2.667	84.586	6.325	0.216	0.759
									4160	1.929	131.428	114.061	59.904	13.6873
									52	2.131	39.617	11.402	0.7488	1.36824
									28	2.321	146.971	8.062	0.4032	0.96744
									33	2.976	100.86	11.18	0.4752	1.3416
									25	3	10.983	9.487	0.36	1.13844
									20	2.05	149.56	6.403	0.288	0.76836
									45	2.978	73.785	11.705	0.648	1.4046
									13	2.615	165.128	5.831	0.1872	0.69972
									17	2.647	72.337	6.708	0.2448	0.80496
									14	2.429	24.985	5.831	0.2016	0.69972
									11	2.364	90	5.099	0.1584	0.61188
									31	2.65	23.123	10.296	0.4464	1.23552
									14	2.857	172.466	6.325	0.2016	0.759
									1176	2.456	51.47	61.033	16.9344	7.32396
									6551	2.329	178.45	181.397	94.3344	21.7676
									11	2.364	0	5.099	0.1584	0.61188
									12	2.083	122.067	5	0.1728	0.6
									24	2.708	114.677	8.062	0.3456	0.96744
									11	2.364	90	5.099	0.1584	0.61188
									15	2.667	84.586	6.325	0.216	0.759
									23	2.522	10.882	7.616	0.3312	0.91392
									17	2.412	140.811	6.403	0.2448	0.76836
									31	2.176	109.866	8.602	0.4464	1.03224
									15	2.267	62.451	5.831	0.216	0.69972
									26	3.214	11.219	9.487	0.3744	1.13844
									16	2.813	63.584	6.708	0.2304	0.80496
									17	1.706	0	5.385	0.2448	0.6462
									35	2.778	122.159	10	0.504	1.2
									731	3.481	132.495	71.561	10.5264	8.58732
									20	2.6	27.425	7.211	0.288	0.86532
									32	3.061	15.359	10.05	0.4608	1.206
									37	4.39	32.998	13.416	0.5328	1.60992
									2853	1.887	140.013	81.216	41.0832	9.74592
									12	2.083	55.278	5	0.1728	0.6
									211	2.994	139.043	30.61	3.0384	3.6732
									33	3.919	173.495	12.042	0.4752	1.44504
									297	3.253	15.751	37.577	4.2768	4.50924
									47	3.942	179.792	14.318	0.6768	1.71816
									8302	4.343	25.973	234.719	119.549	28.1663
									1600	3.356	126.286	86.839	23.04	10.4207
									25	2.32	163.387	7.616	0.36	0.91392
									941	2.7	169.884	54.571	13.5504	6.54852
									4171	1.948	49.815	153.323	60.0624	18.3988
									362	1.883	18.763	27.166	5.2128	3.25992
									21	1.619	0	5.831	0.3024	0.69972
									9	2	0	4.243	0.1296	0.50916
									18	2.5	2.314	6.708	0.2592	0.80496
									30	2.781	129.108	9.434	0.432	1.13208
									99	3.374	117.245	19.698	1.4256	2.36376
									532	1.695	99.188	34.176	7.6608	4.10112
									154	3.247	100.141	24.042	2.2176	2.88504
									6399	2.704	150.336	160.078	92.1456	19.2094
									18	2.222	7.118	6.325	0.2592	0.759
									32	2.939	23.234	9.849	0.4608	1.18188
									18	2.889	127.254	7.211	0.2592	0.86532
									1535	1.85	179.399	65	22.104	7.8
									22	2.636	104.674	7.616	0.3168	0.91392
									35	4.571	104.412	12.649	0.504	1.51788
									29	3.303	117.476	10.44	0.4176	1.2528
									19	3.7	137.982	8.602	0.2736	1.03224
									22	2.955	122.724	8.062	0.3168	0.96744
									16	2.941	151.979	7.071	0.2304	0.84852
									271	1.778	79.623	24.331	3.9024	2.91972
									230	3.171	106.407	32.249	3.312	3.86988
									354	3.679	27.192	41.049	5.0976	4.92588
									761	4.295	143.379	65.734	10.9584	7.88808
									967	2.454	157.885	53.451	13.9248	6.41412
									1103	1.866	66.35	50.448	15.8832	6.05376
									12	2.417	80.583	5.385	0.1728	0.6462
									3140	2.659	145.623	104.805	45.216	12.5766
									252	2.927	113.425	34.132	3.6288	4.09584
									35	2.429	77.755	9.22	0.504	1.1064
									33	3.425	166.013	11.705	0.4752	1.4046
									18	1.889	148.414	5.831	0.2592	0.69972
									11558	4.222	109.282	260.665	166.435	31.2798
									947	3.1	119.509	57.454	13.6368	6.89448
									40	3.262	91.114	11.705	0.576	1.4046
									415	2.567	102.485	40.025	5.976	4.803
									49	2.386	17.086	11.662	0.7056	1.39944
									1341	3.138	96.851	74.733	19.3104	8.96796
									10438	2.866	109.173	228.554	150.307	27.4265
									177	3.174	100.387	27.659	2.5488	3.31908
									2073	3.481	129.907	96.047	29.8512	11.5256
									37	3.049	167.437	11.18	0.5328	1.3416
									211	3.826	79.361	31.78	3.0384	3.8136
									610	2.677	81.981	47.17	8.784	5.6604
									474	3.387	50.256	41.4	6.8256	4.968
									63453	4.432	46.97	774.455	913.723	92.9346
									5058	2.239	0.261	131.061	72.8352	15.7273
									1098	5.512	136.35	89.404	15.8112	10.7285
									2110	2.726	80.652	88.459	30.384	10.6151
									372	2.294	139.361	35.228	5.3568	4.22736
									110	2.674	93.325	19.416	1.584	2.32992
									547	2.436	129.947	40.311	7.8768	4.83732
									11	1.818	45	4.472	0.1584	0.53664
									3020	2.399	156.099	112.539	43.488	13.5047
									35	2.343	3.98	9.055	0.504	1.0866
									16	2.562	31.961	6.403	0.2304	0.76836
									127	2.114	168.195	19.723	1.8288	2.36676
									30	2.433	165.457	8.544	0.432	1.02528
									555	1.875	95.604	36.359	7.992	4.36308
									107	2.442	119.123	18.358	1.5408	2.20296
									34	3.271	111.801	12.53	0.4896	1.5036
									73	2.438	99.449	15.297	1.0512	1.83564
									685	2.058	153.576	46.325	9.864	5.559
									10236	2.558	30.655	191.167	147.398	22.94
									29	2	170.031	7.616	0.4176	0.91392
									3530	2.23	68.874	98.407	50.832	11.8088
									1544	3.905	67.958	82.855	22.2336	9.9426
									7021	5.464	95.183	228.009	101.102	27.3611
									2044	2.563	147.877	78.816	29.4336	9.45792
									20	2.25	164.969	6.708	0.288	0.80496
									1474	2.737	175.673	78.058	21.2256	9.36696
									13	2.231	90	5.385	0.1872	0.6462
									58	2.553	53.827	13.928	0.8352	1.67136
									30	2.581	69.189	8.944	0.432	1.07328
									20	2.05	137.08	6.403	0.288	0.76836
									203	2.148	171.08	23.77	2.9232	2.8524
									1200	3.081	57.91	72.201	17.28	8.66412
									31	2.766	26.996	11.402	0.4464	1.36824
									648	2.949	161.456	49.739	9.3312	5.96868
									19	2.105	65.301	6.325	0.2736	0.759
									30	2.581	110.58	8.944	0.432	1.07328
									7682	2.172	37.271	155.206	110.621	18.6247
									12	2.833	72.863	5.831	0.1728	0.69972
									164	2.016	173.94	19.313	2.3616	2.31756
									44	1.978	43.074	9.434	0.6336	1.13208
									1473	2.983	127.149	75.166	21.2112	9.01992
									44	2.957	116.162	11.662	0.6336	1.39944
									36	4.25	81.08	12.369	0.5184	1.48428
									26	2.846	122.147	8.602	0.3744	1.03224
									5099	3.033	166.611	147.139	73.4256	17.6567
									28	2.071	29.805	7.616	0.4032	0.91392
									15	2.133	57.114	5.657	0.216	0.67884
									14	2.071	24.358	5.385	0.2016	0.6462
									1704	2.661	129.614	76.837	24.5376	9.22044
									1631	4.662	116.989	116.469	23.4864	13.9763
									16	2.562	116.063	6.403	0.2304	0.76836
									163	2.665	89.116	23.087	2.3472	2.77044
									150	3.68	16.574	26.926	2.16	3.23112
									89	2.618	74.393	15.264	1.2816	1.83168
									109	2.976	133.101	19.209	1.5696	2.30508
									21	2.826	150.596	8.062	0.3024	0.96744
									7696	2.3	172.38	168.003	110.822	20.1604
									102	2.878	94.239	19.416	1.4688	2.32992
									863	6.588	127.326	95.415	12.4272	11.4498
									4292	2.258	131.78	116	61.8048	13.92
									3317	3.15	113.248	125.172	47.7648	15.0206
									11	2.273	74.929	5	0.1584	0.6
									853	2.458	2.383	51.088	12.2832	6.13056
									516	3.586	72.547	48.466	7.4304	5.81592
									447	3.038	14.2	40.162	6.4368	4.81944
									33	2.725	67.802	10.44	0.4752	1.2528
									40	2.653	90.255	11.402	0.576	1.36824
									11	2.273	164.929	5	0.1584	0.6
									254	2.394	91.199	30.083	3.6576	3.60996
									5057	2.164	2.279	120.507	72.8208	14.4608
									242	2.973	153.491	35	3.4848	4.2
									36	4.048	31.126	13.038	0.5184	1.56456
									43	2.907	152.771	11.18	0.6192	1.3416
									2362	2.106	78.109	76.844	34.0128	9.22128
									1310	2.69	171.107	71.176	18.864	8.54112
									267	3.276	107.505	31.765	3.8448	3.8118
									84	3.804	41.25	19.209	1.2096	2.30508
									2814	2.572	109.134	110.463	40.5216	13.2556
									3013	2.257	86.798	95.854	43.3872	11.5025
									142	2.276	134.723	18.601	2.0448	2.23212
									6705	2.729	146.938	157.003	96.552	18.8404
									1134	1.986	47.783	52.802	16.3296	6.33624
									27	2.148	19.739	7.616	0.3888	0.91392
									12	2.417	170.583	5.385	0.1728	0.6462
									3736	1.868	147.541	97.406	53.7984	11.6887
									14	2.429	125.604	5.831	0.2016	0.69972
									28	3.656	54.489	10.817	0.4032	1.29804
									87	2.6	89.051	15.297	1.2528	1.83564
									186	1.772	30.562	18.682	2.6784	2.24184
									141	2.376	2.102	19.313	2.0304	2.31756
									37	3.378	66.691	11.18	0.5328	1.3416
									588	1.902	156.977	36.674	8.4672	4.40088
									15	2.267	31.853	5.831	0.216	0.69972
									202	3.668	119.454	37.577	2.9088	4.50924
									1572	2.631	124.124	75.073	22.6368	9.00876
									6147	2.324	104.943	133.33	88.5168	15.9996
									67	2.703	91.745	14.142	0.9648	1.69704
									5597	2.532	29.986	150.097	80.5968	18.0116
									369	2.551	72.416	37.014	5.3136	4.44168
									57	2.881	119.667	13.038	0.8208	1.56456
									21	3.87	155.666	9.434	0.3024	1.13208
									7516	2.051	159.948	149.566	108.23	17.9479
									24	2.167	153.997	7.211	0.3456	0.86532
									1556	2.692	87.908	71.176	22.4064	8.54112
									5431	2.706	76.967	140.616	78.2064	16.8739
									184	3.185	110.301	30.806	2.6496	3.69672
									5323	2.305	55.784	118.596	76.6512	14.2315
									13	1.923	103.776	5	0.1872	0.6
									21	2.467	45.694	8.602	0.3024	1.03224
									83	3.236	128.961	18.868	1.1952	2.26416
									7046	2.924	156.458	160.153	101.462	19.2184
									314	2.192	78.958	28.284	4.5216	3.39408
									621	1.695	65.34	34.67	8.9424	4.1604
									23	2.304	93.702	7.28	0.3312	0.8736
									22	2.955	72.375	8.062	0.3168	0.96744
									39	2.023	86.555	9.434	0.5616	1.13208
									28	3	11.446	9.487	0.4032	1.13844
									36	2.179	64.657	9.22	0.5184	1.1064
									110	2.828	107.144	20.248	1.584	2.42976
									6	2.167	90	3.606	0.0864	0.43272
									77	2.616	56.324	15	1.1088	1.8
									242	2.753	17.575	29.12	3.4848	3.4944
									4462	3.207	62.006	149.563	64.2528	17.9476
									21611	1.715	30.754	261.283	311.198	31.354
									58	2.881	63.538	13.038	0.8352	1.56456
									1059	2.606	153.599	55.902	15.2496	6.70824
									2420	2.796	160.884	87.098	34.848	10.4518
									132	2.485	29.959	18.385	1.9008	2.2062
									282	3.878	48.325	38.288	4.0608	4.59456
									9	2	0	4.243	0.1296	0.50916
									341	1.852	74.102	25.71	4.9104	3.0852
									86	2.535	63.781	14.765	1.2384	1.7718
									683	1.834	82.837	43.417	9.8352	5.21004
									22	2.364	59.237	7.211	0.3168	0.86532
									107	1.934	25.142	15.297	1.5408	1.83564
									15	2.267	121.853	5.831	0.216	0.69972
									491	2.114	5.06	34.409	7.0704	4.12908
									75	6.554	121.176	23.324	1.08	2.79888
									325	1.653	8.486	25	4.68	3
									151	1.684	19.011	16.155	2.1744	1.9386
									571	5.809	98.267	68.469	8.2224	8.21628
									50	3.673	131.899	14.213	0.72	1.70556
									205	2.55	88.499	23.195	2.952	2.7834
									11861	2.83	96.788	245.734	170.798	29.4881
									181	4.987	113.766	34.015	2.6064	4.0818
									282	2.331	88.957	32.28	4.0608	3.8736
									2112	3.61	64.673	99.96	30.4128	11.9952
									33	1.97	151.825	8.062	0.4752	0.96744
									20	2.25	101.195	6.708	0.288	0.80496
									62	2.315	160.683	13	0.8928	1.56
									18788	3.427	117.496	419.839	270.547	50.3807
									2258	2.389	80.885	93.744	32.5152	11.2493
									16	1.812	90	5.385	0.2304	0.6462
									100	2.728	168.734	16.763	1.44	2.01156
									9286	4.026	111.682	228.079	133.718	27.3695
									68	2.282	161.709	13.928	0.9792	1.67136
									541	2.959	116.857	43.417	7.7904	5.21004
									223	2.828	130.604	25.612	3.2112	3.07344
									2323	4.263	139.497	123.037	33.4512	14.7644
									241	3.923	128.426	31.064	3.4704	3.72768
									324	1.745	77.535	25.612	4.6656	3.07344
									177	2.119	36.579	21.541	2.5488	2.58492
									516	1.818	48.104	36.125	7.4304	4.335
									1878	2.691	107.194	93.638	27.0432	11.2366
									1055	1.997	8.511	54.571	15.192	6.54852
									162	4.403	40.805	30.48	2.3328	3.6576
									504	2.491	83.801	40.608	7.2576	4.87296
									24	2.833	176.089	8.246	0.3456	0.98952
									6456	4.346	118.682	214.555	92.9664	25.7466
									177	3.252	59.422	26.627	2.5488	3.19524
									474	5.768	61.468	60.902	6.8256	7.30824
									16	1.812	90	5.385	0.2304	0.6462
									71	2.986	25.828	14.765	1.0224	1.7718
									914	2.357	118.471	55.227	13.1616	6.62724
									112	3.494	177.391	24.515	1.6128	2.9418
									623	3.031	84.398	48.466	8.9712	5.81592
									1717	1.876	68.185	66.129	24.7248	7.93548
									252	4.715	84.129	37.483	3.6288	4.49796
									7886	2.314	100.755	167.287	113.558	20.0744
									332	1.762	140.293	25.08	4.7808	3.0096
									13867	3.114	139.289	292.481	199.685	35.0977
									56	3.419	86.521	14.56	0.8064	1.7472
									232	3.759	115.585	31.623	3.3408	3.79476
									2940	3.438	96.358	127.475	42.336	15.297
									822	4.851	159.073	74.465	11.8368	8.9358
									37	2.65	112.219	10.296	0.5328	1.23552
									36	2.524	20.489	10.296	0.5184	1.23552
									106	2.237	166.757	17.117	1.5264	2.05404
									264	2.491	170.943	26.173	3.8016	3.14076
									1315	4.373	64.066	89.308	18.936	10.717
									415	2.773	161.312	37.162	5.976	4.45944
									1822	3.132	138.456	82.807	26.2368	9.93684
									433	2.646	154.151	38.833	6.2352	4.65996
									21	3.238	87.484	8.246	0.3024	0.98952
									2734	3.501	12.836	118.258	39.3696	14.191
									583	2.381	108.274	47.707	8.3952	5.72484
									28	4.036	136.326	10.63	0.4032	1.2756
									134	2.688	27.985	22.361	1.9296	2.68332
									34	2.618	135.071	9.434	0.4896	1.13208
									513	3.083	92.885	48.374	7.3872	5.80488
									35	2.286	114.155	8.944	0.504	1.07328
									1944	2.413	90.653	85.866	27.9936	10.3039
									5646	4.318	125.733	191.23	81.3024	22.9476
									1373	4.53	143.486	87.006	19.7712	10.4407
									112	2.992	29.016	18.868	1.6128	2.26416
									4243	2.271	125.925	115.676	61.0992	13.8811
									142	4.032	76.66	27.313	2.0448	3.27756
									377	3.948	131.812	42.802	5.4288	5.13624
									235	1.731	116.695	21.541	3.384	2.58492
									3975	4.398	118.673	172.795	57.24	20.7354
									26	2.038	11.18	7.28	0.3744	0.8736
									443	2.216	37.622	32.202	6.3792	3.86424
									394	1.927	106.83	30.887	5.6736	3.70644
									60	3.635	134.425	16.401	0.864	1.96812
									26	2.5	86.755	8.062	0.3744	0.96744
									71	1.915	66.669	11.662	1.0224	1.39944
									345	5.161	123.512	47.707	4.968	5.72484
									71	2.487	75.663	13.928	1.0224	1.67136
									32	2.727	102.43	9.487	0.4608	1.13844
									1344	2.021	95.591	73.6	19.3536	8.832
									22	2.364	126.89	7.211	0.3168	0.86532
									45	2.222	133.627	10	0.648	1.2
									27	3.593	21.711	9.849	0.3888	1.18188
									6415	3.217	66.275	182.789	92.376	21.9347
									685	3.681	53.1	57.009	9.864	6.84108
									159	3.433	2.814	27.166	2.2896	3.25992
									35	2.162	128.993	8.944	0.504	1.07328
									14519	1.811	22.409	210.381	209.074	25.2457
									44627	2.708	71.985	453.234	642.629	54.3881
									250	2.771	75.163	29.12	3.6	3.4944
									494	4.35	115.868	53.666	7.1136	6.43992
									647	3.374	119.902	50.804	9.3168	6.09648
									45	3.311	123.026	12.207	0.648	1.46484
									22	2.636	167.561	7.616	0.3168	0.91392
									149	7.234	80.767	35.171	2.1456	4.22052
									676	3.031	67.767	60.539	9.7344	7.26468
									628	2.326	158.346	42.154	9.0432	5.05848
									231	1.825	11.129	21.19	3.3264	2.5428
									28	2.321	171.973	8.062	0.4032	0.96744
									127	3.081	171.005	20.396	1.8288	2.44752
									89	2.144	104.696	14.422	1.2816	1.73064
									23	3.083	119.336	8.602	0.3312	1.03224
									37	2.511	103.385	10.63	0.5328	1.2756
									80	3.885	129.974	18.385	1.152	2.2062
									720	2.15	100.817	41.183	10.368	4.94196
									22	2.045	142.896	6.708	0.3168	0.80496
									16	1.812	90	5.385	0.2304	0.6462
									270	1.753	155.516	22.472	3.888	2.69664
									32	2.312	139.978	8.602	0.4608	1.03224
									426	1.988	6.642	31.048	6.1344	3.72576
									11	2.273	53.13	5	0.1584	0.6
									106	2.872	130.685	17.692	1.5264	2.12304
									616	3.05	8.04	56.886	8.8704	6.82632
									135	2.897	86.009	23.087	1.944	2.77044
									108	1.923	130.247	15	1.5552	1.8
									24	2.542	57.557	7.81	0.3456	0.9372
									11	2.273	105.071	5	0.1584	0.6
									27	2.148	115.004	7.616	0.3888	0.91392
									218	3.029	94.018	28.862	3.1392	3.46344
									15	2.267	152.451	5.831	0.216	0.69972
									66	2.608	99.087	13.892	0.9504	1.66704
									139	2.035	124.181	17	2.0016	2.04
									39	2.925	145.567	10.817	0.5616	1.29804
									485	4.093	105.277	51.264	6.984	6.15168
									10	2	0	4.472	0.144	0.53664
									23	2.522	132.3	7.616	0.3312	0.91392
									1809	2.85	98.856	88.233	26.0496	10.588
									204	4.728	84.19	35.128	2.9376	4.21536
									177	2.104	6.234	20.1	2.5488	2.412
									60	2.467	19.582	12.166	0.864	1.45992
									43	2.256	108.803	9.849	0.6192	1.18188
									19	3.053	110.32	7.616	0.2736	0.91392
									198	1.931	54.258	21.84	2.8512	2.6208
									10	2	0	4.472	0.144	0.53664
									161	2.433	139.948	20.809	2.3184	2.49708
									15	2.667	95.414	6.325	0.216	0.759
									34	4.048	140.03	13.038	0.4896	1.56456
									706	2.723	41.404	50	10.1664	6
									12481	3.626	146.868	280.979	179.726	33.7175
									18	2.944	4.174	7.28	0.2592	0.8736
									13	4.077	87.855	7.28	0.1872	0.8736
									15582	1.982	93.374	203.73	224.381	24.4476
									31	3.25	127.749	10.817	0.4464	1.29804
									1310	2.033	39.337	54.626	18.864	6.55512
									542	2.396	172.25	41.593	7.8048	4.99116
									47	3.4	125.15	13.038	0.6768	1.56456
									47	2.319	178.667	10.44	0.6768	1.2528
									765	3.437	87.164	57.559	11.016	6.90708
									40	2.225	53.598	9.434	0.576	1.13208
									23	2.92	78.37	8.544	0.3312	1.02528
									1020	2.725	72.085	58.181	14.688	6.98172
									15603	2.653	95.42	278.948	224.683	33.4738
									38	3.87	87.813	13.342	0.5472	1.60104
									614	2.377	175.233	42.19	8.8416	5.0628
									170	2.12	112.854	21.401	2.448	2.56812
									539	2.109	104.421	40.112	7.7616	4.81344
									226	2.552	121.788	25.807	3.2544	3.09684
									22	2.636	14.331	7.616	0.3168	0.91392
									267	3.633	106.588	31.78	3.8448	3.8136
									2855	2.394	142.458	94.641	41.112	11.3569
									54	3.404	76.569	13.928	0.7776	1.67136
									114	3.134	144.814	22.672	1.6416	2.72064
									1727	2.902	4.412	79.906	24.8688	9.58872
									5124	2.968	55.767	166.208	73.7856	19.945
									438	2.759	136.004	37.216	6.3072	4.46592
									335	2.71	82.113	34.059	4.824	4.08708
									18	2.944	173.605	7.28	0.2592	0.8736
									38	2.051	13.803	8.944	0.5472	1.07328
									168	2.376	160.516	21.19	2.4192	2.5428
									2257	3.657	145.373	108.757	32.5008	13.0508
									1652	1.846	62.191	66.212	23.7888	7.94544
									20	2.65	102.308	7.28	0.288	0.8736
									39	3.163	104.057	11.662	0.5616	1.39944
									25	2.346	52.296	7.81	0.36	0.9372
									43	2.477	171.02	10.44	0.6192	1.2528
									20	2.6	72.112	7.211	0.288	0.86532
									15	2.267	27.549	5.831	0.216	0.69972
									13	1.923	45	5	0.1872	0.6
									129	3.272	103.355	25	1.8576	3
									35	2.971	0.086	10.198	0.504	1.22376
									9	2	0	4.243	0.1296	0.50916
									10	2.9	90	5.385	0.144	0.6462
									28	3.788	156.062	11.18	0.4032	1.3416
									71	1.915	48.653	11.662	1.0224	1.39944
									29	2.667	58.468	8.944	0.4176	1.07328
									23	2.708	155.687	8.062	0.3312	0.96744
									13	2.231	70.206	5.385	0.1872	0.6462
									28	4.643	83.371	11.402	0.4032	1.36824
									32	2.031	70.89	8.062	0.4608	0.96744
									14	2.857	170.99	6.325	0.2016	0.759
									18	2.889	65.742	7.211	0.2592	0.86532
									262	2.598	112.493	33.422	3.7728	4.01064
									30	2.281	166.106	8.544	0.432	1.02528
									17	2.647	149.907	6.708	0.2448	0.80496
									12	2.083	34.722	5	0.1728	0.6
									19	2.6	27.941	7.211	0.2736	0.86532
									20	2.9	19.141	7.616	0.288	0.91392
									18	3.211	126.091	7.81	0.2592	0.9372
									21	2.143	7.202	6.708	0.3024	0.80496
									18	1.889	90	5.831	0.2592	0.69972
									74	2.07	82.36	13.342	1.0656	1.60104
									31	4.257	153.324	12.207	0.4464	1.46484
									23	2.846	145.766	8.602	0.3312	1.03224
									63	2.568	138.037	14.422	0.9072	1.73064
									32	2.622	133.551	9.849	0.4608	1.18188
									27	2.543	121.757	9.434	0.3888	1.13208
									21	1.952	36.136	6.403	0.3024	0.76836
									17	2	164.828	5.831	0.2448	0.69972
									23	2.652	51.359	7.81	0.3312	0.9372
									9	2	0	4.243	0.1296	0.50916
									14	2.429	7.161	5.831	0.2016	0.69972
									170	3.283	0.287	27.659	2.448	3.31908
									23	2.826	30.213	8.062	0.3312	0.96744
									30	2.167	105.306	8.062	0.432	0.96744
									30	2.167	56.954	8.062	0.432	0.96744
									48	4.062	1.239	16.125	0.6912	1.935
									45	4.237	24.85	15.811	0.648	1.89732
									79	2.508	23.774	17.205	1.1376	2.0646
									25	3.2	110.532	8.944	0.36	1.07328
									56	2.622	10.436	13.928	0.8064	1.67136
									230	3.032	156.057	30.61	3.312	3.6732
									33	3.545	117.972	10.817	0.4752	1.29804
									159	1.95	12.202	18.788	2.2896	2.25456
									14	2.429	23.125	5.831	0.2016	0.69972
									27	3.214	162.087	9.487	0.3888	1.13844
									54	2.986	177.215	14.56	0.7776	1.7472
									61	2.464	32.757	13.038	0.8784	1.56456
									23	3.042	171.647	8.544	0.3312	1.02528
									42	3.825	155.584	14.765	0.6048	1.7718
									37	2.018	151.656	10.63	0.5328	1.2756
									16	1.812	0	5.385	0.2304	0.6462
									204	2.942	125.511	26.627	2.9376	3.19524
									273	2.067	121.151	28.792	3.9312	3.45504
									41	4	18.226	13.416	0.5904	1.60992
									12863	2.197	97.706	252.634	185.227	30.3161
									13	1.923	135	5	0.1872	0.6
									677	3.43	134.549	73.661	9.7488	8.83932
									5606	1.888	47.025	113.719	80.7264	13.6463
									107	3.893	15.941	24.166	1.5408	2.89992
									34	2.944	162.25	10.296	0.4896	1.23552
									42	3.489	144.643	12.806	0.6048	1.53672
									39	3.776	102.703	13.601	0.5616	1.63212
									36	3.028	116.588	10.44	0.5184	1.2528
									46	2.246	6.225	11.314	0.6624	1.35768
									7476	2.011	143.788	152.322	107.654	18.2786
									17	2.412	48.696	6.403	0.2448	0.76836
									41	2.721	65.784	10.817	0.5904	1.29804
									235	2.518	18.508	32.249	3.384	3.86988
									16	1.812	90	5.385	0.2304	0.6462
									26	2.231	174.247	7.616	0.3744	0.91392
									14	1.786	90	5	0.2016	0.6
									45	3.846	139.273	14.142	0.648	1.69704
									142	1.744	133.571	17.72	2.0448	2.1264
									118	2.772	87.044	19.416	1.6992	2.32992
									24	3.542	140.037	9.22	0.3456	1.1064
									30	2.467	122.503	8.602	0.432	1.03224
									84	2.514	156.672	16.553	1.2096	1.98636
									74	1.927	103.552	13.601	1.0656	1.63212
									1075	2.383	57.133	58.523	15.48	7.02276
									195	2.567	109.563	25.08	2.808	3.0096
									20	2.25	84.283	6.708	0.288	0.80496
									90	3.385	130.979	19.209	1.296	2.30508
									19	2.368	57.768	6.708	0.2736	0.80496
									38	1.947	112.333	8.602	0.5472	1.03224
									29	2.517	10.171	8.544	0.4176	1.02528
									19	2.368	147.768	6.708	0.2736	0.80496
									17	2.941	50.606	7.071	0.2448	0.84852
									14	2.286	135	5.657	0.2016	0.67884
									13	1.923	135	5	0.1872	0.6
									126	3.579	9.056	26.077	1.8144	3.12924
									262	2.8	66.239	36.892	3.7728	4.42704
									13	2.462	140.735	5.657	0.1872	0.67884
									26	2	45	7.211	0.3744	0.86532
									32	3.421	76.218	11.402	0.4608	1.36824
									97	2.538	45.107	16.401	1.3968	1.96812
									54	4.013	112.529	17.464	0.7776	2.09568
									49	4.918	101.434	15.524	0.7056	1.86288
									54	3.13	101.392	13	0.7776	1.56
									223	3.196	111.239	29.967	3.2112	3.59604
									27	2.742	176.821	9.22	0.3888	1.1064
									208	3.05	17.289	33.956	2.9952	4.07472
									56	3.742	162.243	15.232	0.8064	1.82784
									67	3.421	78.856	16.125	0.9648	1.935
									10	2	0	4.472	0.144	0.53664
									20	1.952	142.29	6.403	0.288	0.76836
									12	2.167	90	5.099	0.1728	0.61188
									20	2.6	140.699	7.211	0.288	0.86532
									76	2.525	60.142	14.213	1.0944	1.70556
									113	2.537	100.597	18.439	1.6272	2.21268
									107	2.504	151.39	18.385	1.5408	2.2062
									22	2.364	45.203	7.211	0.3168	0.86532
									32	3.531	135.09	10.63	0.4608	1.2756
									17	2.412	139.457	6.403	0.2448	0.76836
									39	4.245	53.818	14.422	0.5616	1.73064
									33	2.061	98.987	8.246	0.4752	0.98952
									167	4.401	135.908	29.069	2.4048	3.48828
									458	2.33	6.758	39.217	6.5952	4.70604
									142	1.872	99.131	20.616	2.0448	2.47392
									222	2.919	159.241	28.844	3.1968	3.46128
									86	2.188	179.077	14.866	1.2384	1.78392
									61	2.807	86.262	15.264	0.8784	1.83168
									93	2.328	30.045	17.464	1.3392	2.09568
									22	3.217	150.234	8.602	0.3168	1.03224
									22	2.364	144.524	7.211	0.3168	0.86532
									41	4.255	85.03	15.297	0.5904	1.83564
									43	3.787	5.037	13.342	0.6192	1.60104
									39	2.9	127.449	12.042	0.5616	1.44504
									54	2.561	87.467	12.083	0.7776	1.44996
									22	2.045	79.935	6.708	0.3168	0.80496
									248	3.23	79.927	42.72	3.5712	5.1264
									68	2.103	69.838	12.806	0.9792	1.53672
									31	3.041	133.09	12.207	0.4464	1.46484
									19	2.737	35.399	7.211	0.2736	0.86532
									27	2.727	120.057	9.487	0.3888	1.13844
									29	3.267	44.02	9.899	0.4176	1.18788
									95	2.205	3.277	19.416	1.368	2.32992
									72	2.54	104.34	14.866	1.0368	1.78392
									19	3.421	118.772	8.062	0.2736	0.96744
									106	3.09	17.801	21.095	1.5264	2.5314
									14	2.643	0	6.083	0.2016	0.72996
									20	3.65	82.084	8.544	0.288	1.02528
									119	2.506	13.647	20.396	1.7136	2.44752
									35	4.327	130.54	15	0.504	1.8
									26	3.448	127.982	10	0.3744	1.2
									18	2.5	43.162	6.708	0.2592	0.80496
									15	3	72.291	6.708	0.216	0.80496
									21	2.143	61.368	6.708	0.3024	0.80496
									62	1.831	62.833	11.402	0.8928	1.36824
									75	3.042	29.645	17	1.08	2.04
									24	2.833	96.428	8.246	0.3456	0.98952
									16	2.562	35.6	6.403	0.2304	0.76836
									45	1.894	115.946	9.434	0.648	1.13208
									31	2.312	70.311	8.602	0.4464	1.03224
									61	4.686	173.668	18.111	0.8784	2.17332
									942	5.19	169.219	83.487	13.5648	10.0184
									204	2.105	144.554	21.471	2.9376	2.57652
									78	3.292	89.772	18.682	1.1232	2.24184
									2312	2.266	135.447	77.389	33.2928	9.28668
									312	9.581	97.35	61.984	4.4928	7.43808
									166	2.717	75.484	22.361	2.3904	2.68332
									18	2.889	117.704	7.211	0.2592	0.86532
									95	5.242	135.344	25.495	1.368	3.0594
									85	1.954	26.007	13.038	1.224	1.56456
									1457	3.317	37.703	88.323	20.9808	10.5988
									42	2.595	12.549	10.44	0.6048	1.2528
									270	2.302	114.803	26.926	3.888	3.23112
									1061	4.621	34.304	91.351	15.2784	10.9621
									35	3.378	174.668	11.18	0.504	1.3416
									44	3.347	137.783	12.806	0.6336	1.53672
									10	2	90	4.472	0.144	0.53664
									2104	2.724	63.583	88.102	30.2976	10.5722
									10	2	90	4.472	0.144	0.53664
									171	4.56	115.107	30.871	2.4624	3.70452
									51	2.155	8.491	11.18	0.7344	1.3416
									15	1.933	165.964	5.385	0.216	0.6462
									472	3.941	99.118	46.174	6.7968	5.54088
									279	2.412	157.244	28.636	4.0176	3.43632
									57	2.684	85.393	12.369	0.8208	1.48428
									540	2.655	58.679	43.417	7.776	5.21004
									9	2	0	4.243	0.1296	0.50916
									248	3.075	74.802	29.967	3.5712	3.59604
									907	4.329	68.29	77.878	13.0608	9.34536
									162	2.486	173.597	21.095	2.3328	2.5314
									16	1.812	0	5.385	0.2304	0.6462
									179	1.943	176.835	19.416	2.5776	2.32992
									6564	2.909	94.286	176.556	94.5216	21.1867
									47	2.404	145.166	10.63	0.6768	1.2756
									22	2.045	98.724	6.708	0.3168	0.80496
									2704	3.641	91.351	109.458	38.9376	13.135
									208	3.636	74.952	28.792	2.9952	3.45504
									18	3.174	90.801	8.544	0.2592	1.02528
									86	2.28	170.344	14.56	1.2384	1.7472
									29	2.517	111.922	8.544	0.4176	1.02528
									271	2.186	99.255	28.862	3.9024	3.46344
									314	2.202	20.218	28.231	4.5216	3.38772
									15	1.933	5.884	5.385	0.216	0.6462
									78	2.762	100.417	15.232	1.1232	1.82784
									10	2.9	90	5.385	0.144	0.6462
									16	2.562	45	6.403	0.2304	0.76836
									19	2.368	16.876	6.708	0.2736	0.80496
									31	4.387	145.146	11.662	0.4464	1.39944
									183	3.02	68.793	24.698	2.6352	2.96376
									5393	2.107	105.433	124.326	77.6592	14.9191
									74	1.838	141.341	11.662	1.0656	1.39944
									2397	3.975	51.73	108.301	34.5168	12.9961
									34	2.694	73.362	9.849	0.4896	1.18188
									479	5.814	89.379	57.315	6.8976	6.8778
									4696	2.185	147.134	126.036	67.6224	15.1243
									98	1.944	51.627	14.422	1.4112	1.73064
									18	2.889	70.772	7.211	0.2592	0.86532
									27	2.407	50.781	8.062	0.3888	0.96744
									24	3.333	69.668	8.944	0.3456	1.07328
									595	4.781	41.679	62.801	8.568	7.53612
									2535	2.645	77.038	90.521	36.504	10.8625
									29	3.069	162.068	9.434	0.4176	1.13208
									475	4.919	36.589	55.803	6.84	6.69636
									6342	4.063	139.847	239.835	91.3248	28.7802
									102	3.215	162.326	19.723	1.4688	2.36676
									14	2.429	66.875	5.831	0.2016	0.69972
									2288	2.213	105.075	77.104	32.9472	9.25248
									524	2.212	149.659	37.537	7.5456	4.50444
									1994	2.625	52.365	94.048	28.7136	11.2858
									21	2.524	161.091	7.28	0.3024	0.8736
									99	3.261	109.824	19.698	1.4256	2.36376
									21	1.619	0	5.831	0.3024	0.69972
									31	2.281	161.582	8.544	0.4464	1.02528
									599	3.161	43.088	50.478	8.6256	6.05736
									21	2.143	97.202	6.708	0.3024	0.80496
									41	3.204	30.943	12.53	0.5904	1.5036
									85	2.45	83.321	16.492	1.224	1.97904
									189	2.131	122.864	22.804	2.7216	2.73648
									11	2.273	164.929	5	0.1584	0.6
									14	2.286	59.237	5.657	0.2016	0.67884
									54	2.019	155.928	10.44	0.7776	1.2528
									107	2.453	155.569	17.72	1.5408	2.1264
									16	1.812	0	5.385	0.2304	0.6462
									709	4.679	97.004	64.133	10.2096	7.69596
									3744	2.02	1.896	98.478	53.9136	11.8174
									13	1.923	135	5	0.1872	0.6
									24	3.042	160.905	8.544	0.3456	1.02528
									106	3.404	102.645	19.698	1.5264	2.36376
									85	1.882	123.464	12.649	1.224	1.51788
									23	2.652	135	7.81	0.3312	0.9372
									265	1.867	120.398	23.707	3.816	2.84484
									45	2.846	107.923	12.166	0.648	1.45992
									3829	3.126	94.942	135.665	55.1376	16.2798
									150	4.03	82.439	25.71	2.16	3.0852
									74	2.684	2.496	14.56	1.0656	1.7472
									16	2.125	45	5.831	0.2304	0.69972
									751	2.097	85.728	43.829	10.8144	5.25948
									135	3.516	84.517	23.345	1.944	2.8014
									1343	1.995	169.812	63.53	19.3392	7.6236
									38	2.659	169.063	10.44	0.5472	1.2528
									620	2.651	17.264	46.141	8.928	5.53692
[truncated: 967 more rows]
[truncated: 21 more columns]
